# Supplementary material for: LPMO-oxidized cellulose oligosaccharides evoke immunity in Arabidopsis conferring resistance towards necrotrophic fungus B. cinerea
Source: Commun Biol. 2021 Jun 11;4:727. doi: 10.1038/s42003-021-02226-7 (PMC8196058; doi:10.1038/s42003-021-02226-7)
Supplement: Supplementary file 3 — Supplementary data 1 [file 42003_2021_2226_MOESM3_ESM.xlsx]

## Sheet: GO analysis
Supp DATA1. Gene Ontology for cytoscape visualyzation related to Biological Process-terms of the 482 up-regulated genes (log2 FC ≥ 1; pvalue ≤ 0.05) in Col-0 plants upon 100 µM AA9_COS treatment.
Ontology	GO Biological Process
Curator	g:Profiler
Version	e98_eg45_p14_ce5b097
Organism	A. thaliana
Significance threshold method	Benjamin-Hochberg
Threshold	0,05
GO.ID	Description	p.Val	FDR	Phenotype	Genes
GO:0006950	response to stress	1.59409e-41	1.59409e-41	1	AT2G43620,AT2G19190,AT1G74310,AT2G39200,AT1G51800,AT5G52640,AT1G30720,AT5G39580,AT2G46240,AT1G65390,AT1G14540,AT2G26150,AT5G48570,AT5G64120,AT1G07400,AT4G12400,AT3G24500,AT3G12580,AT3G09350,AT5G24030,AT2G35930,AT2G29500,AT3G09440,AT2G26560,AT5G46050,AT4G38560,AT1G54050,AT1G52200,AT1G79680,AT3G08970,AT2G35980,AT4G20860,AT4G23190,AT5G05300,AT1G51890,AT4G30280,AT1G17420,AT5G12020,AT2G41230,AT1G61380…
GO:0050896	response to stimulus	2.32679e-35	2.32679e-35	1	AT2G43620,AT2G19190,AT1G74310,AT2G39200,AT2G36690,AT1G51800,AT5G52640,AT1G30720,AT5G39580,AT2G46240,AT1G65390,AT1G14540,AT2G26150,AT5G48570,AT5G64120,AT1G07400,AT4G12400,AT3G24500,AT3G12580,AT3G09350,AT5G24030,AT2G35930,AT2G29500,AT3G09440,AT2G26560,AT4G14130,AT5G46050,AT4G38560,AT1G54050,AT1G52200,AT1G79680,AT3G08970,AT2G35980,AT4G20860,AT4G23190,AT5G05300,AT1G51890,AT4G08950,AT4G30280,AT1G17420…
GO:0071456	cellular response to hypoxia	1.95607e-34	1.95607e-34	1	AT1G74310,AT1G30720,AT1G14540,AT2G26150,AT1G07400,AT3G24500,AT2G26560,AT1G54050,AT4G20860,AT4G30280,AT5G12020,AT5G35735,AT4G23570,AT5G25250,AT1G35140,AT1G19020,AT5G57560,AT5G19230,AT4G12720,AT1G14200,AT4G01250,AT4G19520,AT1G66880,AT5G57220,AT1G59860,AT4G27280,AT2G32200,AT1G66080,AT2G13790,AT1G02360,AT5G12030,AT2G36220,AT5G13190,AT1G15010,AT5G37670,AT1G66090,AT4G13395,AT1G68690,AT1G03220,AT1G07135…
GO:0036294	cellular response to decreased oxygen levels	3.04032e-34	3.04032e-34	1	AT1G74310,AT1G30720,AT1G14540,AT2G26150,AT1G07400,AT3G24500,AT2G26560,AT1G54050,AT4G20860,AT4G30280,AT5G12020,AT5G35735,AT4G23570,AT5G25250,AT1G35140,AT1G19020,AT5G57560,AT5G19230,AT4G12720,AT1G14200,AT4G01250,AT4G19520,AT1G66880,AT5G57220,AT1G59860,AT4G27280,AT2G32200,AT1G66080,AT2G13790,AT1G02360,AT5G12030,AT2G36220,AT5G13190,AT1G15010,AT5G37670,AT1G66090,AT4G13395,AT1G68690,AT1G03220,AT1G07135…
GO:0071453	cellular response to oxygen levels	3.04032e-34	3.04032e-34	1	AT1G74310,AT1G30720,AT1G14540,AT2G26150,AT1G07400,AT3G24500,AT2G26560,AT1G54050,AT4G20860,AT4G30280,AT5G12020,AT5G35735,AT4G23570,AT5G25250,AT1G35140,AT1G19020,AT5G57560,AT5G19230,AT4G12720,AT1G14200,AT4G01250,AT4G19520,AT1G66880,AT5G57220,AT1G59860,AT4G27280,AT2G32200,AT1G66080,AT2G13790,AT1G02360,AT5G12030,AT2G36220,AT5G13190,AT1G15010,AT5G37670,AT1G66090,AT4G13395,AT1G68690,AT1G03220,AT1G07135…
GO:0001666	response to hypoxia	3.59326e-32	3.59326e-32	1	AT1G74310,AT1G30720,AT1G14540,AT2G26150,AT1G07400,AT3G24500,AT2G26560,AT1G54050,AT4G20860,AT4G30280,AT5G12020,AT5G35735,AT4G23570,AT5G25250,AT1G35140,AT1G19020,AT5G57560,AT5G19230,AT4G12720,AT1G14200,AT4G01250,AT4G19520,AT1G66880,AT5G57220,AT1G59860,AT4G27280,AT2G32200,AT1G66080,AT2G13790,AT1G02360,AT5G12030,AT2G36220,AT5G13190,AT1G15010,AT5G37670,AT1G66090,AT4G13395,AT1G68690,AT1G03220,AT1G07135…
GO:0036293	response to decreased oxygen levels	7.82551e-32	7.82551e-32	1	AT1G74310,AT1G30720,AT1G14540,AT2G26150,AT1G07400,AT3G24500,AT2G26560,AT1G54050,AT4G20860,AT4G30280,AT5G12020,AT5G35735,AT4G23570,AT5G25250,AT1G35140,AT1G19020,AT5G57560,AT5G19230,AT4G12720,AT1G14200,AT4G01250,AT4G19520,AT1G66880,AT5G57220,AT1G59860,AT4G27280,AT2G32200,AT1G66080,AT2G13790,AT1G02360,AT5G12030,AT2G36220,AT5G13190,AT1G15010,AT5G37670,AT1G66090,AT4G13395,AT1G68690,AT1G03220,AT1G07135…
GO:0070482	response to oxygen levels	9.48553e-32	9.48553e-32	1	AT1G74310,AT1G30720,AT1G14540,AT2G26150,AT1G07400,AT3G24500,AT2G26560,AT1G54050,AT4G20860,AT4G30280,AT5G12020,AT5G35735,AT4G23570,AT5G25250,AT1G35140,AT1G19020,AT5G57560,AT5G19230,AT4G12720,AT1G14200,AT4G01250,AT4G19520,AT1G66880,AT5G57220,AT1G59860,AT4G27280,AT2G32200,AT1G66080,AT2G13790,AT1G02360,AT5G12030,AT2G36220,AT5G13190,AT1G15010,AT5G37670,AT1G66090,AT4G13395,AT1G68690,AT1G03220,AT1G07135…
GO:0009607	response to biotic stimulus	8.04389e-30	8.04389e-30	1	AT2G19190,AT2G39200,AT1G51800,AT5G52640,AT5G39580,AT2G46240,AT1G65390,AT5G64120,AT3G12580,AT3G09440,AT2G26560,AT5G46050,AT1G79680,AT2G35980,AT4G23190,AT5G05300,AT1G51890,AT1G17420,AT2G39210,AT1G61380,AT3G54420,AT3G16030,AT4G23570,AT4G23220,AT4G01700,AT5G49520,AT4G11890,AT5G56010,AT1G14780,AT4G12470,AT1G61800,AT4G23280,AT1G15520,AT1G61360,AT5G48657,AT5G44070,AT4G32650,AT5G02490,AT4G31800,AT4G11650…
GO:0051707	response to other organism	8.20892e-29	8.20892e-29	1	AT2G19190,AT2G39200,AT1G51800,AT5G52640,AT5G39580,AT2G46240,AT1G65390,AT5G64120,AT3G12580,AT3G09440,AT2G26560,AT5G46050,AT1G79680,AT2G35980,AT4G23190,AT5G05300,AT1G51890,AT1G17420,AT2G39210,AT1G61380,AT3G54420,AT3G16030,AT4G23570,AT4G23220,AT4G01700,AT5G49520,AT4G11890,AT5G56010,AT1G14780,AT4G12470,AT1G61800,AT4G23280,AT1G15520,AT1G61360,AT5G48657,AT5G44070,AT4G32650,AT5G02490,AT4G31800,AT4G11650…
GO:0043207	response to external biotic stimulus	8.20892e-29	8.20892e-29	1	AT2G19190,AT2G39200,AT1G51800,AT5G52640,AT5G39580,AT2G46240,AT1G65390,AT5G64120,AT3G12580,AT3G09440,AT2G26560,AT5G46050,AT1G79680,AT2G35980,AT4G23190,AT5G05300,AT1G51890,AT1G17420,AT2G39210,AT1G61380,AT3G54420,AT3G16030,AT4G23570,AT4G23220,AT4G01700,AT5G49520,AT4G11890,AT5G56010,AT1G14780,AT4G12470,AT1G61800,AT4G23280,AT1G15520,AT1G61360,AT5G48657,AT5G44070,AT4G32650,AT5G02490,AT4G31800,AT4G11650…
GO:0044419	interspecies interaction between organisms	1.30987e-27	1.30987e-27	1	AT2G19190,AT2G39200,AT1G51800,AT5G52640,AT5G39580,AT2G46240,AT1G65390,AT5G64120,AT3G12580,AT3G09440,AT2G26560,AT5G46050,AT1G79680,AT2G35980,AT4G23190,AT5G05300,AT1G51890,AT1G17420,AT2G39210,AT1G61380,AT3G54420,AT3G16030,AT4G23570,AT4G23220,AT4G01700,AT5G49520,AT4G11890,AT5G56010,AT1G14780,AT4G12470,AT1G61800,AT4G23280,AT1G15520,AT1G61360,AT5G48657,AT5G44070,AT4G32650,AT5G02490,AT4G31800,AT4G11650…
GO:0006952	defense response	2.68865e-27	2.68865e-27	1	AT2G43620,AT2G19190,AT2G39200,AT1G51800,AT5G52640,AT5G39580,AT2G46240,AT1G65390,AT5G64120,AT2G35930,AT2G26560,AT5G46050,AT1G79680,AT2G35980,AT4G23190,AT5G05300,AT1G51890,AT1G61380,AT5G40780,AT3G54420,AT3G52450,AT3G16030,AT4G23570,AT4G23220,AT4G25110,AT5G49520,AT4G11890,AT5G56010,AT1G14780,AT4G12470,AT4G23280,AT1G15520,AT1G61360,AT5G48657,AT5G44070,AT4G31800,AT4G11650,AT3G07195,AT2G45220,AT5G25910…
GO:0042221	response to chemical	1.13209e-25	1.13209e-25	1	AT1G74310,AT2G36690,AT1G51800,AT1G30720,AT5G39580,AT2G46240,AT1G65390,AT1G14540,AT2G26150,AT5G64120,AT1G07400,AT4G12400,AT3G24500,AT3G12580,AT5G24030,AT2G35930,AT2G29500,AT3G09440,AT2G26560,AT5G46050,AT1G54050,AT1G79680,AT4G20860,AT5G05300,AT4G08950,AT4G30280,AT1G17420,AT5G12020,AT2G41230,AT1G61380,AT5G35735,AT3G52450,AT1G21910,AT4G23570,AT5G25250,AT5G49520,AT4G37530,AT4G11890,AT5G56010,AT1G35140…
GO:0009628	response to abiotic stimulus	6.11926e-24	6.11926e-24	1	AT1G74310,AT1G30720,AT2G46240,AT1G14540,AT2G26150,AT5G48570,AT1G07400,AT4G12400,AT3G24500,AT3G12580,AT3G09350,AT5G24030,AT2G35930,AT2G29500,AT3G09440,AT2G26560,AT4G14130,AT5G46050,AT1G54050,AT3G08970,AT4G20860,AT5G05300,AT4G30280,AT1G17420,AT5G12020,AT2G41230,AT5G35735,AT5G40780,AT3G52450,AT5G48540,AT1G21910,AT4G23570,AT5G25250,AT4G37530,AT4G11890,AT2G16660,AT5G56010,AT1G35140,AT1G19020,AT5G57560…
GO:1901700	response to oxygen-containing compound	1.39117e-23	1.39117e-23	1	AT1G74310,AT2G36690,AT1G51800,AT2G46240,AT1G65390,AT2G26150,AT1G07400,AT4G12400,AT3G24500,AT3G12580,AT5G24030,AT2G35930,AT2G29500,AT5G46050,AT1G54050,AT1G79680,AT4G20860,AT5G05300,AT4G08950,AT1G17420,AT5G12020,AT2G41230,AT1G61380,AT3G52450,AT1G21910,AT5G49520,AT4G11890,AT5G57560,AT5G50915,AT2G31730,AT1G61800,AT3G28210,AT1G15520,AT5G67450,AT1G66160,AT3G22060,AT4G31800,AT1G36060,AT2G44080,AT5G25910…
GO:0009605	response to external stimulus	4.00841e-23	4.00841e-23	1	AT2G19190,AT2G39200,AT1G51800,AT5G52640,AT5G39580,AT2G46240,AT1G65390,AT5G64120,AT3G12580,AT3G09440,AT2G26560,AT5G46050,AT1G79680,AT2G35980,AT4G23190,AT5G05300,AT1G51890,AT1G17420,AT2G39210,AT1G61380,AT3G54420,AT3G16030,AT1G35350,AT4G23570,AT4G23220,AT4G01700,AT5G49520,AT4G11890,AT5G56010,AT1G14780,AT5G57560,AT4G12470,AT1G61800,AT4G23280,AT1G15520,AT1G61360,AT5G48657,AT5G44070,AT4G32650,AT5G02490…
GO:0009617	response to bacterium	3.06635e-22	3.06635e-22	1	AT2G19190,AT1G51800,AT5G52640,AT3G12580,AT5G46050,AT1G79680,AT4G23190,AT5G05300,AT1G51890,AT1G61380,AT3G54420,AT4G23220,AT5G49520,AT4G12470,AT4G23280,AT5G44070,AT5G02490,AT4G31800,AT4G11650,AT2G45220,AT2G47130,AT2G26440,AT1G19180,AT1G02920,AT4G12720,AT5G56030,AT4G23270,AT1G72520,AT1G02930,AT1G73260,AT5G46330,AT1G59870,AT1G07000,AT5G57220,AT4G23130,AT5G60270,AT3G59700,AT5G01550,AT1G18570,AT2G05940…
GO:0098542	defense response to other organism	5.10352e-22	5.10352e-22	1	AT2G19190,AT2G39200,AT1G51800,AT5G52640,AT5G39580,AT2G46240,AT1G65390,AT5G64120,AT2G26560,AT5G46050,AT2G35980,AT4G23190,AT5G05300,AT1G51890,AT1G61380,AT3G16030,AT4G23570,AT4G23220,AT5G49520,AT5G56010,AT1G14780,AT4G12470,AT4G23280,AT1G15520,AT1G61360,AT5G48657,AT5G44070,AT4G31800,AT4G11650,AT3G07195,AT2G45220,AT5G25910,AT2G47130,AT1G19180,AT1G02920,AT4G12720,AT5G56030,AT5G05190,AT4G23270,AT1G02930…
GO:0070887	cellular response to chemical stimulus	1.17385e-18	1.17385e-18	1	AT1G74310,AT1G51800,AT1G30720,AT5G39580,AT1G65390,AT1G14540,AT2G26150,AT5G64120,AT1G07400,AT3G24500,AT3G12580,AT3G09440,AT2G26560,AT1G54050,AT4G20860,AT4G30280,AT5G12020,AT2G41230,AT1G61380,AT5G35735,AT1G21910,AT4G23570,AT5G25250,AT4G37530,AT4G11890,AT5G56010,AT1G35140,AT1G19020,AT5G57560,AT4G33420,AT1G15520,AT5G67450,AT5G44070,AT5G19230,AT5G02490,AT1G36060,AT1G18390,AT1G19180,AT2G29120,AT1G65690…
GO:0042742	defense response to bacterium	2.13318e-18	2.13318e-18	1	AT2G19190,AT1G51800,AT5G52640,AT5G46050,AT4G23190,AT5G05300,AT1G51890,AT4G23220,AT5G49520,AT4G12470,AT4G23280,AT5G44070,AT4G31800,AT4G11650,AT2G45220,AT2G47130,AT1G19180,AT1G02920,AT4G12720,AT5G56030,AT4G23270,AT1G02930,AT1G73260,AT5G46330,AT1G59870,AT1G07000,AT5G57220,AT4G23130,AT5G60270,AT3G59700,AT5G01550,AT1G18570,AT2G05940,AT2G44490,AT3G09830,AT4G23140,AT4G34390,AT5G48380,AT4G31550,AT4G11470…
GO:0033554	cellular response to stress	2.35753e-17	2.35753e-17	1	AT1G74310,AT1G30720,AT1G14540,AT2G26150,AT5G48570,AT1G07400,AT3G24500,AT3G12580,AT3G09440,AT2G26560,AT4G38560,AT1G54050,AT3G08970,AT4G20860,AT4G30280,AT5G12020,AT5G35735,AT1G21910,AT1G35350,AT4G23570,AT5G25250,AT5G56010,AT1G14780,AT1G35140,AT1G19020,AT5G57560,AT4G12470,AT1G15520,AT3G51910,AT5G44070,AT5G19230,AT5G02490,AT3G25230,AT2G47130,AT1G18390,AT4G12720,AT5G56030,AT1G14200,AT4G01250,AT4G19520…
GO:0009408	response to heat	4.66885e-17	4.66885e-17	1	AT1G74310,AT2G46240,AT2G26150,AT5G48570,AT1G07400,AT4G12400,AT3G24500,AT3G12580,AT3G09350,AT2G29500,AT3G09440,AT1G54050,AT3G08970,AT5G12020,AT1G21910,AT5G56010,AT5G57560,AT1G15520,AT3G51910,AT5G02490,AT3G25230,AT5G56030,AT2G30250,AT1G59860,AT2G25140,AT1G66080,AT5G12030,AT5G37670,AT5G22060,AT3G61190,AT5G59820,AT4G11660,AT2G19310,AT1G13080,AT4G21870
GO:0051716	cellular response to stimulus	9.69121e-15	9.69121e-15	1	AT1G74310,AT1G51800,AT1G30720,AT5G39580,AT1G65390,AT1G14540,AT2G26150,AT5G48570,AT5G64120,AT1G07400,AT3G24500,AT3G12580,AT3G09440,AT2G26560,AT4G38560,AT1G54050,AT1G79680,AT3G08970,AT4G20860,AT4G30280,AT5G12020,AT2G41230,AT1G61380,AT5G35735,AT1G21910,AT1G35350,AT1G16130,AT4G23570,AT5G25250,AT4G37530,AT4G11890,AT5G56010,AT1G14780,AT1G35140,AT1G19020,AT5G57560,AT4G12470,AT4G33420,AT1G15520,AT3G51910…
GO:0002376	immune system process	4.55277e-13	4.55277e-13	1	AT2G39200,AT5G52640,AT2G46240,AT1G65390,AT2G35930,AT2G26560,AT2G35980,AT4G23190,AT5G05300,AT1G61380,AT3G52450,AT3G16030,AT4G23570,AT5G56010,AT1G14780,AT4G12470,AT1G61360,AT5G48657,AT4G11650,AT3G07195,AT2G47130,AT1G02920,AT4G12720,AT5G56030,AT1G59870,AT1G61560,AT5G57220,AT4G11850,AT1G18570,AT5G13190,AT2G44490,AT4G31550,AT5G13220,AT5G25440,AT3G50480,AT1G64060,AT5G61010,AT1G09970,AT1G22070,AT5G38900…
GO:0006979	response to oxidative stress	5.21133e-13	5.21133e-13	1	AT1G74310,AT5G39580,AT2G46240,AT1G14540,AT2G26150,AT5G64120,AT1G07400,AT4G12400,AT3G12580,AT2G29500,AT1G54050,AT1G52200,AT4G23190,AT5G05300,AT5G12020,AT4G37530,AT1G19020,AT4G33420,AT1G15520,AT1G14870,AT4G12720,AT1G72520,AT1G02930,AT5G58940,AT1G73260,AT1G72060,AT5G24110,AT1G59860,AT4G11850,AT5G12030,AT5G44380,AT4G23140,AT5G37670,AT4G20830,AT4G11170,AT5G59820,AT1G27730,AT3G46090,AT3G10985,AT1G09970…
GO:0042542	response to hydrogen peroxide	3.9069e-12	3.9069e-12	1	AT1G74310,AT2G46240,AT2G26150,AT1G07400,AT4G12400,AT3G12580,AT2G29500,AT1G54050,AT5G05300,AT5G12020,AT5G58940,AT1G73260,AT5G24110,AT1G59860,AT5G12030,AT5G37670,AT5G67480,AT2G19310,AT4G21870
GO:0010200	response to chitin	5.63664e-12	5.63664e-12	1	AT1G51800,AT2G26150,AT2G35930,AT3G52450,AT5G49520,AT3G28210,AT5G67450,AT1G66160,AT4G31800,AT5G25910,AT4G01250,AT1G59870,AT3G16530,AT1G08930,AT2G13790,AT4G31550,AT4G23550,AT5G59820,AT1G62300,AT1G27730,AT3G46090,AT4G11660
GO:0006955	immune response	1.41171e-11	1.41171e-11	1	AT2G39200,AT5G52640,AT2G46240,AT1G65390,AT2G26560,AT4G23190,AT5G05300,AT1G61380,AT3G16030,AT4G23570,AT5G56010,AT1G14780,AT4G12470,AT1G61360,AT5G48657,AT4G11650,AT3G07195,AT2G47130,AT1G02920,AT4G12720,AT5G56030,AT1G59870,AT1G61560,AT5G57220,AT4G11850,AT1G18570,AT5G13190,AT2G44490,AT4G31550,AT5G13220,AT5G25440,AT3G50480,AT5G61010,AT1G09970,AT1G22070,AT5G38900,AT3G07040
GO:0045087	innate immune response	2.52136e-11	2.52136e-11	1	AT2G39200,AT5G52640,AT2G46240,AT1G65390,AT2G26560,AT4G23190,AT5G05300,AT1G61380,AT3G16030,AT4G23570,AT5G56010,AT1G14780,AT4G12470,AT1G61360,AT5G48657,AT4G11650,AT3G07195,AT2G47130,AT1G02920,AT4G12720,AT5G56030,AT1G59870,AT1G61560,AT5G57220,AT4G11850,AT1G18570,AT5G13190,AT2G44490,AT4G31550,AT5G13220,AT5G25440,AT3G50480,AT1G09970,AT1G22070,AT5G38900,AT3G07040
GO:0000302	response to reactive oxygen species	5.65252e-11	5.65252e-11	1	AT1G74310,AT2G46240,AT2G26150,AT1G07400,AT4G12400,AT3G12580,AT2G29500,AT1G54050,AT5G05300,AT5G12020,AT1G15520,AT4G12720,AT1G72520,AT5G58940,AT1G73260,AT5G24110,AT1G59860,AT5G12030,AT4G23140,AT5G37670,AT4G11170,AT3G10985,AT5G67480,AT2G19310,AT4G21870
GO:0010033	response to organic substance	5.85126e-11	5.85126e-11	1	AT2G36690,AT1G51800,AT1G65390,AT2G26150,AT3G24500,AT3G12580,AT2G35930,AT3G09440,AT5G46050,AT1G79680,AT4G20860,AT4G08950,AT1G17420,AT2G41230,AT1G61380,AT3G52450,AT1G21910,AT4G23570,AT5G49520,AT4G11890,AT5G57560,AT5G50915,AT2G31730,AT1G61800,AT3G28210,AT1G15520,AT5G67450,AT5G02490,AT1G66160,AT3G22060,AT4G31800,AT1G36060,AT2G44080,AT3G25230,AT5G25910,AT5G26340,AT1G18390,AT1G19180,AT2G29120,AT1G65690…
GO:0010035	response to inorganic substance	4.52049e-10	4.52049e-10	1	AT1G74310,AT2G46240,AT2G26150,AT1G07400,AT4G12400,AT3G24500,AT3G12580,AT5G24030,AT2G35930,AT2G29500,AT3G09440,AT2G26560,AT1G54050,AT5G05300,AT5G12020,AT2G41230,AT3G52450,AT4G11890,AT5G56010,AT1G15520,AT5G01040,AT5G44070,AT5G02490,AT1G36060,AT3G25230,AT5G26340,AT1G18390,AT1G02920,AT4G12720,AT5G56030,AT1G72520,AT1G02930,AT5G58940,AT1G73260,AT5G24110,AT3G09940,AT3G04070,AT1G59870,AT1G07000,AT1G59860…
GO:0006970	response to osmotic stress	8.69867e-10	8.69867e-10	1	AT1G07400,AT3G09350,AT5G24030,AT2G29500,AT5G46050,AT1G54050,AT5G05300,AT5G12020,AT4G37530,AT4G11890,AT5G67450,AT4G11650,AT3G25230,AT5G26340,AT1G02920,AT1G65690,AT4G12720,AT5G56030,AT1G55450,AT1G02930,AT5G58940,AT1G73260,AT3G09940,AT5G64750,AT1G59870,AT2G30250,AT1G59860,AT1G08930,AT4G14630,AT1G18570,AT3G02140,AT5G12030,AT1G47510,AT2G44490,AT2G15390,AT5G37670,AT3G58620,AT1G03220,AT5G59820,AT1G64060…
GO:0009266	response to temperature stimulus	2.17905e-09	2.17905e-09	1	AT1G74310,AT2G46240,AT2G26150,AT5G48570,AT1G07400,AT4G12400,AT3G24500,AT3G12580,AT3G09350,AT2G29500,AT3G09440,AT1G54050,AT3G08970,AT5G12020,AT1G21910,AT4G11890,AT5G56010,AT5G57560,AT4G12470,AT1G15520,AT3G51910,AT5G67450,AT5G02490,AT3G25230,AT5G56030,AT5G58940,AT2G30250,AT1G59860,AT2G25140,AT1G08930,AT1G66080,AT5G12030,AT3G17390,AT5G37670,AT5G22060,AT3G61190,AT5G59820,AT1G27730,AT4G11660,AT3G22370…
GO:0010243	response to organonitrogen compound	3.79643e-09	3.79643e-09	1	AT1G51800,AT2G26150,AT2G35930,AT5G46050,AT3G52450,AT5G49520,AT3G28210,AT5G67450,AT1G66160,AT4G31800,AT5G25910,AT2G29120,AT4G01250,AT1G59870,AT3G16530,AT1G08930,AT2G13790,AT1G30755,AT4G31550,AT3G04110,AT4G23550,AT5G59820,AT1G62300,AT1G27730,AT3G46090,AT4G11660,AT3G53230
GO:0009651	response to salt stress	1.88313e-08	1.88313e-08	1	AT1G07400,AT3G09350,AT5G24030,AT2G29500,AT5G46050,AT1G54050,AT5G05300,AT5G12020,AT4G37530,AT4G11890,AT5G67450,AT4G11650,AT5G26340,AT1G02920,AT4G12720,AT5G56030,AT1G55450,AT1G02930,AT5G58940,AT1G73260,AT3G09940,AT1G59870,AT2G30250,AT1G59860,AT1G08930,AT4G14630,AT1G18570,AT3G02140,AT5G12030,AT1G47510,AT2G44490,AT2G15390,AT5G37670,AT1G03220,AT5G59820,AT1G27730,AT2G43000,AT4G34180,AT5G67480,AT2G19310
GO:0034605	cellular response to heat	2.98507e-08	2.98507e-08	1	AT2G26150,AT5G48570,AT3G12580,AT3G09440,AT3G08970,AT1G21910,AT5G56010,AT3G51910,AT5G02490,AT3G25230,AT5G56030,AT2G30250
GO:0006457	protein folding	5.46889e-08	5.46889e-08	1	AT5G52640,AT2G46240,AT5G48570,AT1G07400,AT3G12580,AT2G29500,AT3G09440,AT1G54050,AT5G12020,AT5G56010,AT5G02490,AT3G25230,AT5G56030,AT2G20560,AT1G59860,AT2G25140,AT5G12030,AT5G37670,AT5G22060
GO:0002239	response to oomycetes	6.52006e-08	6.52006e-08	1	AT1G51800,AT2G39210,AT4G01700,AT4G11890,AT1G15520,AT3G01290,AT1G59870,AT2G34930,AT1G07000,AT5G60270,AT3G59700,AT3G16530,AT5G01550,AT1G02360
GO:0009644	response to high light intensity	1.01936e-07	1.01936e-07	1	AT1G74310,AT2G46240,AT2G26150,AT4G12400,AT3G12580,AT2G29500,AT1G54050,AT1G17420
GO:0006468	protein phosphorylation	1.23872e-07	1.23872e-07	1	AT1G51820,AT1G51850,AT2G19190,AT1G51800,AT1G51790,AT1G51860,AT1G79680,AT4G23190,AT1G51890,AT1G61380,AT3G16030,AT1G16130,AT4G23220,AT4G11890,AT4G23200,AT4G23280,AT1G61360,AT1G16110,AT1G66920,AT1G18390,AT4G23270,AT1G51620,AT1G07650,AT4G08850,AT5G58940,AT5G46330,AT4G23230,AT1G66880,AT4G23130,AT5G60270,AT3G59700,AT4G28350,AT1G53430,AT2G13790,AT5G01550,AT5G61560,AT2G05940,AT1G74360,AT4G18950,AT3G09830…
GO:0031347	regulation of defense response	1.95133e-07	1.95133e-07	1	AT1G51800,AT5G05300,AT4G23570,AT4G11890,AT5G48657,AT4G31800,AT3G07195,AT1G19180,AT4G12720,AT4G03460,AT5G05190,AT1G59870,AT1G07000,AT3G59700,AT5G13190,AT5G48380,AT3G61190,AT1G14370,AT5G13220,AT1G02660,AT3G27960,AT2G31880,AT5G25440
GO:1901698	response to nitrogen compound	5.1486e-07	5.1486e-07	1	AT1G51800,AT2G26150,AT2G35930,AT5G46050,AT3G52450,AT5G49520,AT3G28210,AT5G67450,AT1G66160,AT4G31800,AT5G25910,AT2G29120,AT4G01250,AT1G59870,AT3G16530,AT1G08930,AT2G13790,AT1G30755,AT4G31550,AT3G04110,AT4G23550,AT5G59820,AT1G62300,AT1G27730,AT3G46090,AT4G11660,AT3G53230
GO:0052542	defense response by callose deposition	1.2477e-06	1.2477e-06	1	AT1G51800,AT5G44070,AT5G46330,AT1G59870,AT5G57220,AT1G18570,AT2G44490,AT1G64060,AT5G61010,
GO:0008219	cell death	1.43054e-06	1.43054e-06	1	AT2G46240,AT2G26560,AT4G25110,AT1G14780,AT4G12470,AT2G47130,AT4G12720,AT1G73260,AT1G59870,AT4G23130,AT2G13790,AT5G13190,AT5G48380,AT2G31880,AT3G50480,AT5G04870,AT1G64060,AT4G34180,AT1G22070,AT5G47120,AT3G07040
GO:0033993	response to lipid	2.32975e-05	2.32975e-05	1	AT2G36690,AT1G51800,AT3G24500,AT5G46050,AT4G08950,AT2G41230,AT1G61380,AT4G11890,AT5G57560,AT5G50915,AT2G31730,AT3G28210,AT1G15520,AT5G67450,AT3G22060,AT2G44080,AT5G26340,AT1G18390,AT1G65690,AT2G43140,AT5G58940,AT5G64750,AT1G59870,AT1G08930,AT2G13790,AT5G01550,AT1G18570,AT3G02140,AT5G05440,AT1G47510,AT4G21410,AT1G55020,AT3G04110,AT4G18010,AT5G04870,AT1G64060,AT1G27730,AT4G13510,AT5G13200,AT5G67480…
GO:0009620	response to fungus	2.80014e-05	2.80014e-05	1	AT2G39200,AT1G51800,AT5G39580,AT2G46240,AT5G64120,AT1G79680,AT1G17420,AT3G16030,AT4G23570,AT4G12470,AT4G31800,AT4G11650,AT2G45220,AT5G25910,AT1G02920,AT5G05190,AT1G73260,AT3G09940,AT5G64750,AT1G59870,AT1G61560,AT2G34930,AT1G07000,AT5G57220
GO:0009642	response to light intensity	3.12479e-05	3.12479e-05	1	AT1G74310,AT2G46240,AT2G26150,AT4G12400,AT3G12580,AT2G29500,AT1G54050,AT1G17420
GO:0052544	defense response by callose deposition in cell wall	3.47367e-05	3.47367e-05	1	AT5G44070,AT5G46330,AT1G59870,AT5G57220,AT1G18570,AT2G44490, AT4G03550
GO:0052482	defense response by cell wall thickening	3.47367e-05	3.47367e-05	1	AT5G44070,AT5G46330,AT1G59870,AT5G57220,AT1G18570,AT2G44490
GO:0009817	defense response to fungus, incompatible interaction	5.91786e-05	5.91786e-05	1	AT2G39200,AT2G46240,AT4G23570,AT4G11650,AT1G02920,AT1G59870,AT1G61560,AT2G44490,AT3G50480,AT5G38900
GO:0009737	response to abscisic acid	6.356e-05	6.356e-05	1	AT2G36690,AT1G51800,AT3G24500,AT5G46050,AT2G41230,AT4G11890,AT3G28210,AT1G15520,AT5G67450,AT3G22060,AT5G26340,AT1G18390,AT1G65690,AT2G43140,AT5G58940,AT5G64750,AT1G59870,AT1G08930,AT5G01550,AT1G18570,AT3G02140,AT5G05440,AT1G47510,AT4G21410,AT1G55020,AT3G04110,AT4G18010,AT5G04870,AT1G64060,AT1G27730,AT4G13510,AT5G13200,AT3G14050,AT2G38310,AT5G61210
GO:0097305	response to alcohol	7.36254e-05	7.36254e-05	1	AT2G36690,AT1G51800,AT3G24500,AT5G46050,AT2G41230,AT4G11890,AT3G28210,AT1G15520,AT5G67450,AT3G22060,AT5G26340,AT1G18390,AT1G65690,AT2G43140,AT5G58940,AT5G64750,AT1G59870,AT1G08930,AT5G01550,AT1G18570,AT3G02140,AT5G05440,AT1G47510,AT4G21410,AT1G55020,AT3G04110,AT4G18010,AT5G04870,AT1G64060,AT1G27730,AT4G13510,AT5G13200,AT3G14050,AT2G38310,AT5G61210
GO:0012501	programmed cell death	7.59961e-05	7.59961e-05	1	AT2G46240,AT2G26560,AT4G25110,AT1G14780,AT4G12470,AT2G47130,AT4G12720,AT1G73260,AT1G59870,AT4G23130,AT5G13190,AT3G50480,AT1G64060,AT4G34180,AT1G22070,AT5G47120,AT3G07040
GO:0009611	response to wounding	8.02182e-05	8.02182e-05	1	AT1G65390,AT5G46050,AT1G17420,AT3G54420,AT3G25230,AT1G19180,AT1G72520,AT1G73260,AT2G38870,AT3G61190,AT5G13220,AT2G02860,AT5G59820,AT1G27730,AT5G67480,AT1G76680,AT3G14050,AT1G72450
GO:0009814	defense response, incompatible interaction	8.20979e-05	8.20979e-05	1	AT2G39200,AT5G52640,AT2G46240,AT1G65390,AT4G23190,AT4G23570,AT4G12470,AT4G11650,AT1G02920,AT5G56030,AT1G59870,AT1G61560,AT2G44490,AT5G13220,AT5G25440,AT3G50480,AT1G22070,AT5G38900
GO:0052545	callose localization	8.54291e-05	8.54291e-05	1	AT1G51800,AT5G44070,AT5G46330,AT1G59870,AT5G57220,AT1G18570,AT2G44490,AT1G64060,AT5G61010, AT4G03550
GO:0080134	regulation of response to stress	0.000102976	0.000102976	1	AT1G51800,AT5G05300,AT2G41230,AT4G23570,AT4G11890,AT5G48657,AT4G31800,AT3G07195,AT1G19180,AT4G12720,AT4G03460,AT5G05190,AT1G59870,AT1G07000,AT3G59700,AT5G13190,AT5G48380,AT3G61190,AT1G14370,AT5G13220,AT1G02660,AT3G27960,AT2G31880,AT5G25440
GO:0033037	polysaccharide localization	0.000154099	0.000154099	1	AT1G51800,AT5G44070,AT5G46330,AT1G59870,AT5G57220,AT1G18570,AT2G44490,AT1G64060,AT5G61010
GO:0016310	phosphorylation	0.000199327	0.000199327	1	AT3G46280,AT1G51820,AT1G51850,AT2G19190,AT1G51800,AT1G51790,AT1G51860,AT1G79680,AT4G23190,AT1G51890,AT1G61380,AT3G16030,AT1G16130,AT4G23220,AT5G25450,AT4G11890,AT4G23200,AT4G23280,AT1G61360,AT1G16110,AT1G66920,AT1G18390,AT4G23270,AT1G51620,AT1G07650,AT4G08850,AT5G58940,AT5G46330,AT4G23230,AT1G66880,AT3G57550,AT4G23130,AT5G60270,AT3G59700,AT4G28350,AT5G14470,AT1G53430,AT2G13790,AT5G01550,AT5G61560…
GO:0001101	response to acid chemical	0.000213458	0.000213458	1	AT3G24500,AT5G24030,AT2G35930,AT5G46050,AT2G41230,AT3G52450,AT4G11890,AT1G15520,AT1G36060,AT5G26340,AT1G18390,AT2G29120,AT5G56030,AT1G02930,AT3G09940,AT3G04070,AT1G59870,AT1G07000,AT3G15500,AT1G08930
GO:0045730	respiratory burst	0.000354265	0.000354265	1	AT5G64120,AT2G35930,AT3G52450
GO:0042343	indole glucosinolate metabolic process	0.000381098	0.000381098	1	AT1G21120,AT5G44070,AT1G21100,AT1G59870,AT5G57220,AT1G18570,AT2G44490
GO:0009751	response to salicylic acid	0.000408119	0.000408119	1	AT1G65390,AT5G46050,AT1G79680,AT1G21910,AT1G15520,AT4G31800,AT4G03460,AT5G05190,AT4G23270,AT1G73260,AT5G24110,AT4G23130,AT1G18570,AT3G61190,AT3G50480,AT1G22070,AT5G67480,AT1G76680
GO:0014070	response to organic cyclic compound	0.000408504	0.000408504	1	AT1G65390,AT5G46050,AT1G79680,AT4G08950,AT2G41230,AT1G21910,AT5G57560,AT1G15520,AT4G31800,AT2G44080,AT4G03460,AT5G05190,AT4G23270,AT1G73260,AT5G24110,AT1G59870,AT4G23130,AT2G13790,AT1G18570,AT3G61190,AT3G50480,AT1G22070,AT5G67480,AT1G76680
GO:0031349	positive regulation of defense response	0.000505627	0.000505627	1	AT1G51800,AT4G11890,AT5G48657,AT3G07195,AT4G12720,AT1G59870,AT1G07000,AT1G14370,AT1G02660,AT2G31880,AT5G25440,AT3G62590
GO:0061077	chaperone-mediated protein folding	0.00062341	0.00062341	1	AT5G52640,AT5G48570,AT3G12580,AT3G09440,AT5G02490,AT3G25230,AT5G56030,AT2G20560
GO:0009719	response to endogenous stimulus	0.000753277	0.000753277	1	AT2G36690,AT1G51800,AT1G65390,AT3G24500,AT5G46050,AT4G20860,AT4G08950,AT1G17420,AT2G41230,AT1G21910,AT4G23570,AT4G11890,AT5G57560,AT5G50915,AT2G31730,AT3G28210,AT1G15520,AT5G67450,AT3G22060,AT1G36060,AT2G44080,AT3G25230,AT5G26340,AT1G18390,AT1G19180,AT2G29120,AT1G65690,AT2G43140,AT4G08850,AT5G58940,AT3G62150,AT2G25470,AT3G09940,AT5G64750,AT1G59870,AT1G15670,AT4G27280,AT3G15500,AT1G08930,AT2G13790…
GO:0009725	response to hormone	0.000763122	0.000763122	1	AT2G36690,AT1G51800,AT1G65390,AT3G24500,AT5G46050,AT4G20860,AT4G08950,AT1G17420,AT2G41230,AT1G21910,AT4G23570,AT4G11890,AT5G57560,AT5G50915,AT2G31730,AT3G28210,AT1G15520,AT5G67450,AT3G22060,AT1G36060,AT2G44080,AT3G25230,AT5G26340,AT1G18390,AT1G19180,AT1G65690,AT2G43140,AT4G08850,AT5G58940,AT3G62150,AT2G25470,AT3G09940,AT5G64750,AT1G59870,AT1G15670,AT4G27280,AT3G15500,AT1G08930,AT2G13790,AT5G01550…
GO:0051259	protein complex oligomerization	0.000834595	0.000834595	1	AT1G07400,AT2G29500,AT1G54050,AT5G12020,AT1G59860,AT5G12030,AT5G37670,AT5G11670,AT2G19310,AT4G21870
GO:0009415	response to water	0.00136271	0.00136271	1	AT3G24500,AT5G24030,AT2G35930,AT2G41230,AT3G52450,AT4G11890,AT1G15520,AT1G36060,AT5G26340,AT1G18390,AT5G56030,AT1G02930,AT3G09940,AT3G04070,AT1G59870,AT1G07000,AT3G15500,AT1G08930
GO:0052543	callose deposition in cell wall	0.00142752	0.00142752	1	AT5G44070,AT5G46330,AT1G59870,AT5G57220,AT1G18570,AT2G44490, AT4G03550
GO:0052386	cell wall thickening	0.00219983	0.00219983	1	AT5G44070,AT5G46330,AT1G59870,AT5G57220,AT1G18570,AT2G44490
GO:0002831	regulation of response to biotic stimulus	0.00259412	0.00259412	1	AT1G51800,AT5G05300,AT4G23570,AT5G48657,AT3G07195,AT4G12720,AT5G05190,AT1G59870,AT1G07000,AT3G59700,AT5G13190,AT1G14370,AT5G13220,AT5G25440
GO:0071554	cell wall organization or biogenesis	0.00288913	0.00288913	1	AT2G43620,AT4G25810,AT4G14130,AT4G01750,AT4G30280,AT3G54420,AT5G01100,AT4G01700,AT5G57560,AT5G44070,AT1G10550,AT2G45220,AT2G26440,AT5G46330,AT4G13340,AT1G59870,AT3G29810,AT1G07000,AT4G19120,AT5G57220,AT3G28180,AT1G18570,AT3G10320,AT1G02360,AT1G65610,AT2G44490,AT2G15390,AT1G62760
GO:0044036	cell wall macromolecule metabolic process	0.00335214	0.00335214	1	AT2G43620,AT4G25810,AT4G14130,AT4G01750,AT4G30280,AT3G54420,AT4G01700,AT5G57560
GO:0002237	response to molecule of bacterial origin	0.00340062	0.00340062	1	AT1G51800,AT1G61380,AT4G31800,AT1G73260,AT1G59870,AT1G07000
GO:0032101	regulation of response to external stimulus	0.00354376	0.00354376	1	AT1G51800,AT5G05300,AT4G23570,AT5G48657,AT3G07195,AT4G12720,AT5G05190,AT1G59870,AT1G07000,AT3G59700,AT5G13190,AT1G14370,AT5G13220,AT5G25440
GO:0010286	heat acclimation	0.00481849	0.00481849	1	AT2G26150,AT5G48570,AT4G12400,AT3G25230,AT5G56030,AT2G30250,AT1G66080
GO:0009753	response to jasmonic acid	0.00568082	0.00568082	1	AT1G65390,AT5G46050,AT4G20860,AT1G17420,AT1G21910,AT1G15520,AT1G19180,AT3G09940,AT3G15500,AT1G18570,AT1G47510,AT1G55020,AT4G31550,AT5G13220,AT3G50480,AT5G67480,AT1G72450
GO:0007165	signal transduction	0.00722943	0.00722943	1	AT1G51800,AT1G65390,AT3G24500,AT1G79680,AT2G41230,AT1G61380,AT1G21910,AT1G16130,AT4G11890,AT1G15520,AT5G67450,AT1G16110,AT5G48657,AT1G51270,AT3G07195,AT1G36060,AT1G19180,AT2G29120,AT1G65690,AT4G12720,AT4G03460,AT5G05190,AT5G44910,AT4G08850,AT4G19520,AT5G46330,AT3G62150,AT2G25470,AT5G64750,AT1G59870,AT1G15670,AT5G60270,AT3G59700,AT3G15500,AT1G63860,AT2G13790,AT5G01550,AT3G02140,AT4G09150,AT5G05440…
GO:0050832	defense response to fungus	0.00776997	0.00776997	1	AT2G39200,AT1G51800,AT5G39580,AT2G46240,AT5G64120,AT4G23570,AT4G12470,AT4G31800,AT4G11650,AT5G25910,AT1G02920,AT5G05190,AT5G64750,AT1G59870,AT1G61560,AT2G34930,AT1G07000,AT5G57220,AT3G52400,AT2G38870,AT2G44490,AT1G15010
GO:0071555	cell wall organization	0.0090706	0.0090706	1	AT4G25810,AT4G14130,AT4G01750,AT4G30280,AT5G01100,AT5G57560,AT5G44070,AT1G10550,AT2G45220,AT2G26440,AT5G46330,AT4G13340,AT1G59870,AT3G29810,AT1G07000,AT4G19120,AT5G57220,AT3G28180,AT1G18570,AT3G10320,AT1G65610,AT2G44490,AT2G15390
GO:0009626	plant-type hypersensitive response	0.00932528	0.00932528	1	AT2G26560,AT1G14780,AT4G12470,AT2G47130,AT4G12720,AT1G59870,AT5G13190,AT3G50480,AT1G22070,AT3G07040
GO:0060548	negative regulation of cell death	0.0101063	0.0101063	1	AT4G25110,AT2G13790,AT5G13190,AT5G48380,AT1G64060,AT4G34180,AT5G47120
GO:0034050	host programmed cell death induced by symbiont	0.0103331	0.0103331	1	AT2G26560,AT1G14780,AT4G12470,AT2G47130,AT4G12720,AT1G59870,AT5G13190,AT3G50480,AT1G22070,AT3G07040
GO:0023052	signaling	0.0138346	0.0138346	1	AT1G51800,AT1G65390,AT3G24500,AT1G79680,AT2G41230,AT1G61380,AT1G21910,AT1G16130,AT4G11890,AT1G15520,AT5G67450,AT1G16110,AT5G48657,AT1G51270,AT3G07195,AT1G36060,AT1G19180,AT2G29120,AT1G65690,AT4G12720,AT4G03460,AT5G05190,AT5G44910,AT4G08850,AT4G19520,AT5G46330,AT3G62150,AT2G25470,AT5G64750,AT1G59870,AT1G15670,AT5G60270,AT3G59700,AT3G15500,AT1G63860,AT2G13790,AT5G01550,AT3G02140,AT4G09150,AT5G05440…
GO:0071310	cellular response to organic substance	0.015581	0.015581	1	AT1G51800,AT1G65390,AT2G26150,AT3G24500,AT3G12580,AT3G09440,AT2G41230,AT1G61380,AT1G21910,AT4G23570,AT4G11890,AT1G15520,AT5G67450,AT5G02490,AT1G36060,AT1G18390,AT1G19180,AT2G29120,AT1G65690,AT4G03460,AT2G43140,AT5G05190,AT4G08850,AT3G62150,AT2G25470,AT5G64750,AT1G59870,AT1G15670,AT3G15500,AT2G13790,AT5G01550,AT3G02140,AT5G05440,AT4G31550,AT3G04110,AT5G13220,AT4G18010,AT5G25930,AT5G61600,AT5G04870…
GO:0002238	response to molecule of fungal origin	0.0156478	0.0156478	1	AT1G51800,AT1G73260,AT1G59870,AT1G07000,AT3G10985
GO:0009414	response to water deprivation	0.0171094	0.0171094	1	AT3G24500,AT5G24030,AT2G35930,AT2G41230,AT3G52450,AT4G11890,AT1G15520,AT5G26340,AT1G18390,AT5G56030,AT1G02930,AT3G09940,AT1G59870,AT1G07000,AT3G15500,AT1G08930
GO:0002679	respiratory burst involved in defense response	0.0175778	0.0175778	1	AT2G35930,AT3G52450,AT1G64060
GO:0010941	regulation of cell death	0.0203817	0.0203817	1	AT2G46240,AT4G25110,AT2G13790,AT5G13190,AT5G48380,AT2G31880,AT5G04870,AT1G64060,AT4G34180,AT5G47120
GO:0042344	indole glucosinolate catabolic process	0.0207058	0.0207058	1	AT5G44070,AT1G59870,AT2G44490
GO:0010193	response to ozone	0.021649	0.021649	1	AT1G15520,AT4G12720,AT1G72520,AT5G24110,AT4G11170,AT3G10985
GO:0048583	regulation of response to stimulus	0.0229119	0.0229119	1	AT1G51800,AT5G05300,AT2G41230,AT4G23570,AT4G11890,AT5G48657,AT4G31800,AT3G07195,AT1G19180,AT4G12720,AT4G03460,AT5G05190,AT3G62150,AT5G64750,AT1G59870,AT1G07000,AT1G15670,AT3G59700,AT3G02140,AT5G13190,AT5G48380,AT3G61190,AT4G31550,AT1G14370,AT5G13220,AT1G02660,AT3G27960,AT2G31880,AT5G25440,AT4G08470,AT4G35380
GO:0042545	cell wall modification	0.0236638	0.0236638	1	AT5G44070,AT1G10550,AT2G45220,AT2G26440,AT5G46330,AT1G59870,AT1G07000,AT5G57220,AT1G18570,AT2G44490
GO:0006796	phosphate-containing compound metabolic process	0.0252935	0.0252935	1	AT3G46280,AT1G51820,AT1G51850,AT2G19190,AT1G51800,AT1G51790,AT1G51860,AT1G79680,AT4G23190,AT1G51890,AT1G61380,AT3G16030,AT1G16130,AT4G23220,AT5G25450,AT4G11890,AT4G23200,AT4G23280,AT1G61360,AT1G16110,AT1G66920,AT3G16050,AT1G18390,AT4G23270,AT1G51620,AT1G07650,AT4G08850,AT5G58940,AT5G46330,AT4G23230,AT1G66880,AT3G57550,AT4G23130,AT5G60270,AT3G59700,AT4G28350,AT4G22590,AT5G14470,AT4G11850,AT1G53430…
GO:0045229	external encapsulating structure organization	0.0253299	0.0253299	1	AT4G25810,AT4G14130,AT4G01750,AT4G30280,AT5G01100,AT5G57560,AT5G44070,AT1G10550,AT2G45220,AT2G26440,AT5G46330,AT4G13340,AT1G59870,AT3G29810,AT1G07000,AT4G19120,AT5G57220,AT3G28180,AT1G18570,AT3G10320,AT1G65610,AT2G44490,AT2G15390
GO:0010411	xyloglucan metabolic process	0.0257497	0.0257497	1	AT4G25810,AT4G14130,AT4G30280,AT5G57560,AT1G10550,AT2G15390,AT1G74380
GO:0007568	aging	0.0376158	0.0376158	1	AT2G39200,AT4G26200,AT2G35980,AT4G08040,AT5G37600,AT4G01250,AT5G24110,AT4G37770,AT2G13790,AT5G04870,AT2G43000,AT3G10985
GO:0006793	phosphorus metabolic process	0.0437894	0.0437894	1	AT3G46280,AT1G51820,AT1G51850,AT2G19190,AT1G51800,AT1G51790,AT1G51860,AT1G79680,AT4G23190,AT1G51890,AT1G61380,AT3G16030,AT1G16130,AT4G23220,AT5G25450,AT4G11890,AT4G23200,AT4G23280,AT1G61360,AT1G16110,AT1G66920,AT3G16050,AT1G18390,AT4G23270,AT1G51620,AT1G07650,AT4G08850,AT5G58940,AT5G46330,AT4G23230,AT1G66880,AT3G57550,AT4G23130,AT5G60270,AT3G59700,AT4G28350,AT4G22590,AT5G14470,AT4G11850,AT1G53430…
