# Supplementary material for: LPMO-oxidized cellulose oligosaccharides evoke immunity in Arabidopsis conferring resistance towards necrotrophic fungus B. cinerea
Source: Commun Biol. 2021 Jun 11;4:727. doi: 10.1038/s42003-021-02226-7 (PMC8196058; doi:10.1038/s42003-021-02226-7)
Supplement: Supplementary file 4 — Supplementary data 2 [file 42003_2021_2226_MOESM4_ESM.xlsx]

## Sheet: Cluster1
Supp DATA2. Hierarchical clustering of differentially expressed genes following 100µM AA9_COS ar 100 µM cellobiose in Col-0 plants. Values represent fold change gene expression compared to the control (pvalue < 0.05)
AGI code	Gene description	AA9_COS	Cellobiose
AT2G19190	FLG22-induced receptor-like kinase 1	14.21	1.31
AT3G46280	protein kinase-like protein	28.39	4.8
AT1G36640	hypothetical protein	8.22	1.42
AT2G43620	chitinase family protein	14.34	2.28
AT1G14540	peroxidase 4	8.42	1.28
AT2G36690	2-oxoglutarate (2OG) and Fe(II)-dependent oxygenase superfamily protein	10.46	1.95
AT5G64120	peroxidase 71	7.95	1.55
AT1G51850	Stress induced factor 2	17.2	3.82
AT2G39200	protein MILDEW RESISTANCE LOCUS O 12	11.53	2.54
AT2G46240	BCL-2-associated athanogene 6	9.19	2.24
AT3G24500	multiprotein-bridging factor 1c	6.54	1.59
AT4G22710	cytochrome P450, family 706, subfamily A, polypeptide 2	5.31	1.28
AT2G41230	hypothetical protein	4.47	1.06
AT1G51800	putative leucine-rich repeat protein kinase	9.42	2.59
AT2G26150	heat stress transcription factor A-2	8.36	2.35
AT4G26200	1-aminocyclopropane-1-carboxylate synthase 7	7.67	2.16
AT2G39518	hypothetical protein	7.3	1.94
AT1G30720	FAD-binding Berberine family protein	9.38	2.77
AT1G49000	hypothetical protein	6.17	1.81
AT1G30700	FAD-binding Berberine family protein	5.69	1.67
AT1G74310	chaperone protein ClpB1	11.78	3.5
AT1G51790	leucine-rich repeat protein kinase-like protein	7.59	2.26
AT2G26560	phospholipase A 2A	5.98	1.78
AT4G15417	protein RNAse II-like 1	4.09	1.22
AT2G27660	cysteine/histidine-rich C1 domain-containing protein	5.95	1.81
AT1G52200	PLAC8 family protein	5.04	1.54
AT5G42830	HXXXD-type acyl-transferase-like protein	3.91	1.18
AT1G07400	class I heat shock protein	7.54	2.41
AT4G01700	Chitinase family protein	3.94	1.27
AT1G36622	hypothetical protein	5.73	1.95
AT5G05300	hypothetical protein	4.75	1.63
AT2G29500	HSP20 family protein	6.05	2.04
AT4G23280	putative cysteine-rich receptor-like protein kinase 20	3.46	1.16
AT5G44575	hypothetical protein	3.85	1.34
AT4G03460	ankyrin repeat-containing protein	2.95	1.04
AT5G39580	peroxidase 62	9.22	3.35
AT1G51920	hypothetical protein	3.6	1.31
AT1G79680	wall-associated receptor kinase-like 10	5.01	1.83
AT5G19230	GPI-anchored glycoprotein membrane precursor	3.2	1.17
AT3G09350	protein Fes1A	6.47	2.33
AT1G21100	indole glucosinolate o-methyltransferase 1	3.08	1.11
AT2G25470	receptor like protein 21	2.79	1.03
AT5G46050	peptide transporter 3	5.29	1.99
AT1G02920	glutathione S-transferase F7	3.01	1.13
AT5G51440	heat shock protein 23.5	4.34	1.72
AT1G54050	CIII heat shock protein 17.4	5.04	1.99
AT2G39210	major facilitator protein	4.45	1.76
AT1G36060	ethylene-responsive transcription factor ERF055	3.07	1.21
AT5G67450	zinc-finger protein 1	3.34	1.31
AT1G13520	hypothetical protein	5.26	2.04
AT4G22470	protease inhibitor/seed storage/lipid transfer protein (LTP) family protein	4.85	1.88
AT2G44080	ARGOS-like protein	3.07	1.19
AT1G30730	FAD-binding and BBE domain-containing protein	3.4	1.32
AT5G48430	aspartyl protease family protein	3.49	1.35
AT1G59865	hypothetical protein	6.94	2.66
AT1G02930	glutathione S-transferase F6	2.85	1.09
AT3G54420	chitinase class IV	4.3	1.76
AT3G16030	G-type lectin S-receptor-like serine/threonine-protein kinase CES101	4.12	1.68
AT5G44585	hypothetical protein	5.99	2.39
AT1G55450	S-adenosyl-L-methionine-dependent methyltransferases superfamily protein	2.87	1.15
AT3G26210	cytochrome P450 71B23	3.71	1.5
AT3G51910	heat stress transcription factor A-7a	3.35	1.35
AT2G22880	VQ motif-containing protein	2.63	1.06
AT1G11100	SNF2 , helicase and zinc-finger domain-containing protein	4.99	2.07
AT1G51890	probable LRR receptor-like protein kinase	4.74	1.97
AT3G14200	chaperone DnaJ-domain containing protein	6.12	2.57
AT5G26340	sugar transport protein 13	3.04	1.28
AT1G61360	G-type lectin S-receptor-like serine/threonine-protein kinase	3.32	1.39
AT4G23700	cation/H(+) antiporter 17	3.42	1.45
AT4G23220	cysteine-rich receptor-like protein kinase 14	3.98	1.7
AT5G52640	heat shock protein 90.1	9.41	4.03
AT1G65845	hypothetical protein	5.23	2.24
AT4G27280	EF-hand, calcium binding motif-containing protein	2.64	1.13
AT4G12470	azelaic acid induced 1	3.5	1.51
AT5G44910	Toll-Interleukin-Resistance domain-containing protein	2.9	1.25
AT4G21120	amino acid transporter 1	3.94	1.72
AT5G10695	hypothetical protein	3.99	1.73
AT2G15220	basic secretory protein family protein	2.97	1.29
AT2G35070	hypothetical protein	4.88	2.32
AT1G51820	Stress induced factor 4	17.53	8.28
AT1G16110	wall associated kinase-like 6	3.28	1.55
AT5G37670	heat shock protein 15.7	2.36	1.11
AT4G12400	carboxylate clamp-tetratricopeptide repeat protein	6.68	3.12
AT5G12030	heat shock protein 17.6A	2.46	1.15
AT4G23190	cysteine-rich receptor-like protein kinase 11	4.78	2.23
AT3G12910	no apical meristem domain-containing transcriptional regulator	2.55	1.19
AT3G22060	Receptor-like protein kinase-related family protein	3.13	1.45
AT4G15233	ABC transporter G family member 42	4.47	2.07
AT1G53625	hypothetical protein	3.78	1.75
AT2G31945	hypothetical protein	2.29	1.06
AT4G01750	rhamnogalacturonan xylosyltransferase 2	5.05	2.3
AT4G25110	metacaspase 2	3.94	1.79
AT1G19020	hypothetical protein	3.74	1.7
AT4G11000	ankyrin repeat-containing protein	3.23	1.48
AT1G51913	hypothetical protein	2.55	1.17
AT5G48540	receptor-like protein kinase-related family protein	4.2	1.89
AT1G61560	MLO-like protein 6	2.73	1.23
AT5G44070	glutathione gamma-glutamylcysteinyltransferase 1	3.22	1.43
AT1G24145	hypothetical protein	2.71	1.21
AT1G64400	long-chain acyl-CoA synthetase	2.57	1.15
AT3G18250	putative membrane lipoprotein	3	1.5
AT5G48530	hypothetical protein	4.17	2.07
AT5G46330	LRR receptor-like serine/threonine-protein kinase FLS2	2.82	1.4
AT1G66080	hypothetical protein	2.55	1.27
AT5G48657	defense protein-like protein	3.25	1.6
AT5G24110	WRKY DNA-binding protein 30	2.8	1.38
AT1G16130	wall-associated receptor kinase-like 2	4	1.98
AT2G43140	transcription factor bHLH129	2.91	1.44
AT1G03220	aspartyl protease-like protein	2.2	1.09
AT2G36220	hypothetical protein	2.45	1.21
AT3G15518	hypothetical protein	2.65	1.31
AT5G48570	peptidyl-prolyl cis-trans isomerase FKBP65	8.11	3.88
AT5G37600	glutamine synthetase 1;1	3.42	1.64
AT1G59860	HSP20-like chaperone	2.68	1.29
AT3G15500	NAC domain-containing protein 55	2.62	1.26
AT5G01550	Lectin-domain containing receptor kinase A4.2	2.51	1.21
AT3G09940	monodehydroascorbate reductase (NADH)	2.79	1.36
AT5G12020	class II heat shock protein 17.6	4.51	2.18
AT5G35320	hypothetical protein	2.25	1.09
AT2G38870	PR-6 proteinase inhibitor family protein	2.43	1.18
AT2G35930	E3 ubiquitin-protein ligase PUB23	6.14	3.1
AT1G14870	cadmium resistance protein 2	3.33	1.68
AT5G25450	cytochrome bd ubiquinol oxidase	3.91	1.97
AT4G23570	phosphatase SGT1a	3.98	2.04
AT5G15130	putative WRKY transcription factor 72	2.69	1.38
AT3G28210	zinc finger (AN1-like) family protein	3.46	1.77
AT4G34180	cyclase family protein	2.11	1.08
AT5G44380	FAD-binding and BBE domain-containing protein	2.37	1.21
AT1G59590	protein ZCF37	2.66	1.35
AT4G38550	phospholipase like protein (PEARLI 4) family	2.99	1.52
AT2G44490	beta-glucosidase 26	2.4	1.22
AT1G08050	C3HC4-type RING finger-containing protein	2.81	1.43
AT5G64750	ethylene-responsive transcription factor ABR1	2.75	1.4
AT1G55020	lipoxygenase 1	2.3	1.17
AT4G11890	receptor-like cytosolic kinase ARCK1	3.86	2
AT3G09520	exocyst subunit exo70 family protein H4	3.53	1.82
AT1G14200	RING finger domain-containing protein	2.89	1.49
AT1G72416	chaperone DnaJ-domain containing protein	16.66	8.72
AT5G55180	O-Glycosyl hydrolases family 17 protein	2.63	1.38
AT1G18570	myb domain protein 51	2.49	1.3
AT5G39020	putative receptor-like protein kinase	2.25	1.17

## Sheet: Cluster2
AGI code	Gene description	AA9_COS	Cellobiose
AT1G19380	hypothetical protein	6.73	3.84
AT3G16050	putative pyridoxal biosynthesis protein PDX1.2	3.22	1.83
AT4G38560	phospholipase like protein (PEARLI 4)	5.06	2.88
AT2G15390	probable fucosyltransferase 4	2.39	1.36
AT1G65390	protein PHLOEM protein 2-LIKE A5	8.64	4.86
AT2G35980	protein NDR1/HIN1-like 10	4.89	2.75
AT3G19930	sugar transport protein 4	4.11	2.31
AT3G07195	RPM1-interacting protein 4 (RIN4) family protein	3.08	1.73
AT2G43000	NAC domain-containing protein 42	2.14	1.2
AT1G15520	ABC transporter G family member 40	3.4	1.92
AT3G49780	phytosulfokine 3	2.07	1.17
AT5G28630	glycine-rich protein	2.5	1.41
AT1G25400	hypothetical protein	2.34	1.32
AT1G74360	putative LRR receptor-like serine/threonine-protein kinase	2.45	1.38
AT3G03520	non-specific phospholipase C3	2.2	1.24
AT4G28085	hypothetical protein	3.56	1.98
AT3G12580	heat shock protein 70-4	6.5	3.62
AT3G09830	protein kinase family protein	2.37	1.32
AT4G11170	putative disease resistance protein	2.24	1.25
AT3G07090	PPPDE putative thiol peptidase family protein	3.98	2.21
AT4G20860	FAD-binding Berberine family protein	4.89	2.71
AT3G14620	cytochrome P450, family 72, subfamily A, polypeptide 8	2.29	1.27
AT1G33610	leucine-rich repeat (LRR) family protein	2.2	1.22
AT1G73260	kunitz trypsin inhibitor 1	2.83	1.65
AT3G26500	plant intracellular ras group-related LRR 2	2.37	1.38
AT5G64510	protein TUNICAMYCIN INDUCED 1	6.08	3.49
AT1G24150	formin-like protein 4	2.84	1.63
AT5G11670	NADP-dependent malic enzyme 2	2.3	1.32
AT1G13110	cytochrome P450 71B7	2.4	1.38
AT1G65690	late embryogenesis abundant (LEA) hydroxyproline-rich glycoprotein	2.97	1.72
AT4G35380	SEC7-like guanine nucleotide exchange family protein	2.12	1.23
AT1G76930	extensin 4	2.39	1.38
AT5G67480	BTB and TAZ domain protein 4	2.08	1.2
AT2G47130	short-chain dehydrogenase reductase 3	3.06	1.81
AT4G21410	cysteine-rich receptor-like protein kinase 29	2.35	1.39
AT4G25900	aldose 1-epimerase family protein	2.06	1.22
AT2G27580	zinc finger A20 and AN1 domain-containing stress-associated protein 3	2.51	1.48
AT5G25930	protein kinase family protein with leucine-rich repeat domain	2.21	1.3
AT1G76680	12-oxophytodienoate reductase 1	2.08	1.22
AT3G13433	hypothetical protein	2.86	1.53
AT1G59870	PENETRATION 3	2.75	1.47
AT1G17420	lipoxygenase 3	4.57	2.46
AT1G61380	G-type lectin S-receptor-like serine/threonine-protein kinase SD1-29	4.42	2.38
AT1G28190	hypothetical protein	2.17	1.17
AT4G11470	putative cysteine-rich receptor-like protein kinase 31	2.29	1.23
AT4G13395	protein rotundifolia like 12	2.31	1.24
AT3G08710	thioredoxin H9	2.03	1.09
AT4G28350	concanavalin A-like lectin kinase-like protein	2.59	1.37
AT2G44370	cysteine/histidine-rich C1 domain-containing protein	2.35	1.24
AT3G25610	ATPase E1-E2 type family protein / haloacid dehalogenase-like hydrolase family protein	3.03	1.67
AT4G23270	cysteine-rich receptor-like protein kinase 19	2.91	1.59
AT2G34500	cytochrome P450 710A1	2.43	1.33
AT3G08970	J domain protein ATERDJ3A	4.94	2.71
AT5G04860	hypothetical protein	2.04	1.12
AT5G05190	hypothetical protein	2.91	1.58
AT5G61600	ethylene-responsive transcription factor ERF104	2.19	1.19
AT3G51660	Tautomerase/MIF superfamily protein	2.59	1.41
AT2G32235	hypothetical protein	2	1.09
AT3G57550	guanylate kinase	2.7	1.72
AT1G70140	formin-like protein 8	3.21	2.05
AT3G59700	lectin-receptor kinase	2.69	1.72
AT3G10640	vacuolar protein sorting protein 60.1	2.3	1.47
AT5G25250	Flotillin-like protein 1	3.96	2.55
AT4G35180	LYS/HIS transporter 7	3.5	2.25
AT4G37640	calcium-transporting ATPase 2	2.37	1.53
AT3G48640	hypothetical protein	2.06	1.33
AT4G32650	potassium channel KAT3	3.17	2.06
AT1G10340	ankyrin repeat-containing protein	2.55	1.66
AT3G09440	heat shock protein 70-3	6.03	3.94
AT1G66920	putative serine/threonine protein kinase	3.26	2.13
AT1G08930	sugar transporter ERD6	2.55	1.67
AT1G10050	putative glycosyl hydrolase	2	1.31
AT2G25460	hypothetical protein	2.09	1.37
AT1G61800	glucose-6-phosphate/phosphate translocator 2	3.5	2.31
AT5G36925	hypothetical protein	2.32	1.53
AT4G11660	heat stress transcription factor B-2b	2.13	1.4
AT4G36670	putative polyol transporter 6	3.59	2.21
AT4G11850	phospholipase D gamma 1	2.54	1.57
AT3G52450	E3 ubiquitin-protein ligase PUB22	4.26	2.64
AT3G19010	2-oxoglutarate (2OG) and Fe(II)-dependent oxygenase superfamily protein	2.29	1.42
AT4G20830	FAD-binding Berberine family protein	2.24	1.39
AT1G51620	protein kinase superfamily protein	2.88	1.79
AT1G56240	phloem protein 2-B13	2.33	1.45
AT1G22400	UDP-glycosyltransferase 85A1	4	2.5
AT1G51860	putative LRR receptor-like serine/threonine-protein kinase	5.98	3.73
AT1G14370	protein kinase 2A	2.26	1.41
AT2G20560	DNAJ heat shock family protein	2.68	1.68
AT5G56010	Heat shock protein 90-3	3.8	2.38
AT1G62760	plant invertase/pectin methylesterase inhibitor domain-containing protein	2.38	1.49
AT1G23200	probable pectinesterase/pectinesterase inhibitor 6	2.03	1.27
AT5G35735	putative auxin-responsive protein	4.34	2.73
AT1G55980	FAD/NAD(P)-binding oxidoreductase domain-containing protein	2.32	1.46
AT1G15670	F-box protein KMD	2.7	1.7
AT2G25140	casein lytic proteinase B4	2.57	1.62
AT3G13437	hypothetical protein	2.09	1.32
AT2G39520	hypothetical protein	2.1	1.33
AT1G50740	transmembrane protein 14C	2.05	1.3
AT1G18390	probable serine/threonine-protein kinase	3.03	1.81
AT5G58940	calmodulin-binding receptor-like cytoplasmic kinase 1	2.85	1.72
AT1G13210	autoinhibited Ca2+/ATPase II	2.77	1.67
AT1G07135	glycine-rich protein	2.19	1.32
AT4G30060	core-2/I-branching beta-1,6-N-acetylglucosaminyltransferase family protein	2.68	1.61
AT3G10320	Glycosyltransferase family 61 protein	2.48	1.49
AT2G46430	cyclic nucleotide gated channel 3	2.33	1.4
AT4G39890	Ras-related protein RABH1c	2.26	1.36
AT4G08850	probable LRR receptor-like serine/threonine-protein kinase	2.86	1.75
AT5G25910	receptor like protein 52	3.07	1.88
AT5G12880	proline-rich family protein	2.09	1.28
AT5G67340	ARM repeat superfamily protein	2.95	1.8
AT1G30070	SGS domain-containing protein	2.85	1.74
AT1G03370	C2 calcium/lipid-binding and GRAM domain containing protein	2.3	1.4
AT3G14050	RelA-SpoT like protein RSH2	2.07	1.26
AT1G66090	TIR-NBS class of disease resistance protein	2.34	1.42
AT5G61210	soluble N-ethylmaleimide-sensitive factor adaptor protein 33	2.06	1.25
AT2G24600	Ankyrin repeat family protein	3.46	2.45
AT5G55930	oligopeptide transporter 1	3.24	2.29
AT5G48560	transcription factor bHLH78	2.31	1.63
AT1G07000	exocyst subunit exo70 family protein B2	2.72	1.91
AT4G14630	germin-like protein 9	2.54	1.78
AT5G11970	hypothetical protein	2.7	1.9
AT5G22060	chaperone protein dnaJ 2	2.33	1.64
AT1G72520	lipoxygenase 4	2.86	2
AT5G56030	heat shock protein 81-2	2.92	2.04
AT4G05120	equilibrative nucleotide transporter 3	2.09	1.46
AT1G76970	Target of Myb protein 1	2.69	1.87
AT4G33300	putative disease resistance protein ADR1-like 1	2.21	1.54
AT2G31880	leucine-rich repeat receptor-like serine/threonine/tyrosine-protein kinase SOBIR1	2.21	1.54
AT5G60270	concanavalin A-like lectin kinase-like protein	2.7	1.87
AT5G08240	hypothetical protein	2.01	1.39
AT2G45220	putative pectinesterase/pectinesterase inhibitor 17	3.08	2.05
AT1G69900	Actin cross-linking protein	3.66	2.44
AT4G23130	cysteine-rich receptor-like protein kinase 5	2.7	1.8
AT4G23550	putative WRKY transcription factor 29	2.25	1.5
AT1G01340	cyclic nucleotide gated channel 10	2.65	1.76
AT3G52400	syntaxin-122	2.44	1.63
AT4G30490	AFG1-like ATPase family protein	2.39	1.6
AT1G30620	UDP-arabinose 4-epimerase 1	2.1	1.41
AT2G18690	hypothetical protein	5.52	3.72
AT4G36988	uncharacerized protein	3.07	2.07
AT1G63860	TIR-NBS-LRR class disease resistance protein	2.52	1.7
AT2G13800	somatic embryogenesis receptor kinase 5	2.03	1.37
AT1G62300	WRKY transcription factor 6	2.17	1.46
AT2G41100	calmodulin-like protein 4	2.05	1.38
AT1G19180	jasmonate-zim-domain protein 1	3.02	2.04
AT2G37940	inositol phosphorylceramide synthase 2	2.19	1.48
AT4G18950	Integrin-linked protein kinase family protein	2.38	1.61
AT2G17120	LysM domain-containing GPI-anchored protein 2	2.35	1.59
AT2G19310	heat shock protein Hsp18.5	2.07	1.4
AT1G02660	alpha/beta-Hydrolases superfamily protein	2.25	1.53
AT1G56140	leucine-rich repeat transmembrane protein kinase	2.16	1.47
AT4G01720	putative WRKY transcription factor 47	2.27	1.54
AT3G10985	senescence associated protein 20	2.12	1.44
AT4G14370	TIR-NBS-LRR class disease resistance protein	2.3	1.57
AT5G24210	lipase class 3 family protein	2.19	1.5
AT3G58620	TPR repeat-containing thioredoxin TTL4	2.24	1.54
AT5G47120	BAX inhibitor 1	2.05	1.41

## Sheet: Cluster3
AGI code	Gene description	AA9_COS	Cellobiose
AT4G34950	major facilitator family protein 1	3.78	3.17
AT5G13190	GSH-induced LITAF domain protein	2.43	2.04
AT1G21910	ethylene-responsive transcription factor ERF012	4.16	3.47
AT5G54710	Ankyrin repeat family protein	3.94	3.29
AT5G53870	early nodulin-like protein 1	2.37	1.98
AT5G48380	BAK1-interacting receptor-like kinase BIR1	2.33	1.95
AT5G50915	transcription factor bHLH137	3.64	3.07
AT3G62150	ABC transporter B family member 21	2.8	2.36
AT1G66880	serine/threonine protein kinase	2.76	2.33
AT3G19680	hypothetical protein	2.65	2.23
AT1G66160	ubiquitin-protein ligase CMPG1	3.17	2.68
AT5G61560	U-box domain-containing protein 51	2.48	2.1
AT1G14780	MAC/Perforin domain-containing protein	3.77	3.12
AT5G57560	xyloglucan endotransglucosylase/hydrolase protein 22	3.74	3.1
AT2G13790	somatic embryogenesis receptor kinase 4	2.51	2.08
AT1G76040	calcium-dependent protein kinase 29	2.26	1.86
AT5G13200	GRAM domain family protein	2.11	1.74
AT3G62590	alpha/beta-Hydrolases superfamily protein	2.01	1.66
AT5G02430	transducin/WD40 domain-containing protein	3.16	2.59
AT1G15010	hypothetical protein	2.38	1.95
AT4G31550	putative WRKY transcription factor 11	2.29	1.88
AT1G69870	nitrate transporter 1.7	2.37	1.93
AT4G23260	cysteine-rich receptor-like protein kinase 18	2.22	1.81
AT3G50480	RPW8-like protein 4	2.19	1.79
AT5G38900	Thioredoxin superfamily protein	2.02	1.64
AT4G08950	protein EXORDIUM	4.7	4.14
AT5G01100	O-fucosyltransferase family protein	4.08	3.59
AT3G03020	hypothetical protein	2.17	1.93
AT1G35350	phosphate transporter PHO1-8	4.09	3.55
AT5G40780	Lysine histidine transporter 1	4.34	3.78
AT1G34750	putative protein phosphatase 2C 10	2.46	2.14
AT3G12700	aspartyl protease family protein	2	1.74
AT2G38250	trihelix transcription factor GT-3b	2.59	2.23
AT4G26990	hypothetical protein	2.37	2.04
AT5G13220	protein TIFY 9	2.26	1.95
AT3G56800	calmodulin 3	2.18	1.88
AT2G32200	hypothetical protein	2.63	2.24
AT4G34150	calcium-dependent lipid-binding domain-containing protein	2.05	1.75
AT3G53830	Regulator of chromosome condensation (RCC1) family protein	2.23	1.91
AT5G49520	putative WRKY transcription factor 48	3.91	3.07
AT3G25230	rotamase FKBP 1	3.07	2.4
AT4G23230	cysteine-rich receptor-like protein kinase 15	2.81	2.19
AT1G50040	hypothetical protein	3.15	2.45
AT1G07650	leucine-rich repeat transmembrane protein kinase	2.86	2.22
AT1G51270	vesicle-associated protein 1-4	3.19	2.47
AT3G02140	Ninja-family protein AFP4	2.49	1.93
AT4G14746	hypothetical protein	2.93	2.26
AT1G53430	Leucine-rich repeat transmembrane protein kinase	2.53	1.95
AT3G01290	SPFH/Band 7/PHB domain-containing membrane-associated protein	2.82	2.15
AT3G56200	putative amino acid transporter	2.27	1.73
AT3G61190	BON association protein 1	2.3	1.75
AT4G23010	UDP-galactose transporter 2	2.34	1.79
AT5G59820	high light responsive zinc finger protein ZAT12	2.19	1.68
AT4G33420	probable peroxidase	3.41	2.69
AT2G44500	O-fucosyltransferase family protein	2.29	1.81
AT1G65486	hypothetical protein	2.21	1.75
AT2G30250	WRKY transcription factor 25	2.73	2.18
AT4G09150	T-complex protein 11	2.48	1.98
AT4G01250	WRKY transcription factor 22	2.86	2.29
AT4G13510	ammonium transporter 1;1	2.15	1.72
AT2G23340	ERF/AP2 transcription factor DEAR3	2.05	1.63
AT3G13950	hypothetical protein	2.63	2.12
AT4G02540	cysteine/histidine-rich C1 domain-containing protein	2.18	1.76
AT1G58170	Disease resistance-responsive (dirigent-like protein) family protein	2.13	1.72
AT1G57990	purine permease 18	3.64	2.65
AT4G12720	nudix hydrolase 7	2.95	2.15
AT4G19520	TIR-NBS-LRR class disease resistance protein	2.82	2.06
AT5G24230	lipase class 3-related protein	2.41	1.76
AT4G14365	putative E3 ubiquitin-protein ligase XBAT34	4.41	3.2
AT1G09970	leucine-rich receptor-like protein kinase	2.08	1.51
AT3G04070	NAC domain containing protein 47	2.77	2.03
AT1G22360	UDP-glucosyl transferase 85A2	2.58	1.89
AT5G61010	exocyst subunit exo70 family protein E2	2.12	1.56
AT1G76700	chaperone protein dnaJ 10	2.01	1.48
AT4G12120	protein transport sec1b	2.47	1.78
AT1G13080	cytochrome P450 71B2	2.04	1.47
AT2G38290	ammonium transporter 2	2.6	1.85
AT3G01830	putative calcium-binding protein CML40	2.02	1.44
AT3G22370	alternative oxidase 1A	2.07	1.48
AT4G25070	hypothetical protein	3	2.22
AT3G04110	glutamate receptor 1.1	2.28	1.7
AT1G64060	respiratory burst oxidase	2.18	1.62
AT4G34390	extra-large GTP-binding protein 2	2.36	1.77
AT3G22260	OTU-like cysteine protease family protein	2	1.5
AT1G22070	transcription factor TGA3	2.08	1.57
AT3G55470	calcium-dependent lipid-binding domain-containing protein	2	1.51

## Sheet: Cluster4
AGI code	Gene description	AA9_COS	Cellobiose
AT4G23200	putative cysteine-rich receptor-like protein kinase 12	3.53	5.37
AT2G34930	disease resistance family protein / LRR family protein	2.73	4.04
AT1G74380	xyloglucan xylosyltransferase 5	2.28	3.32
AT5G24030	SLAC1 homologue 3	6.15	8.67
AT4G03400	auxin-responsive GH3 family protein	2.46	3.48
AT2G22470	arabinogalactan protein 2	4	5.56
AT2G17480	MLO-like protein 8	2.19	3.04
AT2G23120	Late embryogenesis abundant protein, group 6	2	2.72
AT1G10550	probable xyloglucan endotransglucosylase/hydrolase protein 33	3.13	5.64
AT4G19120	putative methyltransferase PMT21	2.71	5.18
AT5G11740	arabinogalactan protein 15	3.01	4.88
AT5G44130	fasciclin-like arabinogalactan protein 13	2.01	3.3
AT3G27960	tetratricopeptide repeat domain-containing protein	2.24	3.8
AT3G46090	zinc finger protein ZAT7	2.14	3.6
AT3G45970	expansin-like A1	5.01	11.03
AT4G31000	Calmodulin-binding protein	2.26	4.89
AT4G16563	aspartyl protease family protein	2.01	5.09
AT4G14130	probable xyloglucan endotransglucosylase/hydrolase protein 15	5.59	6.97
AT1G76160	SKU5-like 5 protein	2.35	2.9
AT4G31800	WRKY DNA-binding protein 18	3.12	3.96
AT1G09932	phosphoglycerate mutase family protein	3.6	4.54
AT3G17390	S-adenosylmethionine synthase 4	2.38	3.01
AT3G50560	Rossmann-fold NAD(P)-binding domain-containing protein	2.09	2.64
AT2G02860	sucrose transport protein SUC3	2.23	2.88
AT1G44130	aspartyl protease family protein	3.67	4.35
AT5G01040	laccase 8	3.23	3.89
AT3G05320	O-fucosyltransferase family protein	2.45	2.96
AT4G37770	1-aminocyclopropane-1-carboxylate synthase 8	2.67	3.07
AT1G35140	protein EXORDIUM LIKE 1	3.75	4.36
AT2G44290	bifunctional inhibitor/lipid-transfer protein/seed storage 2S albumin superfamily protein	2.07	2.42
AT4G11650	osmotin-like protein OSM34	3.08	3.44
AT4G13340	leucine-rich repeat extensin-like protein 3	2.77	3.08
AT4G09030	arabinogalactan protein 10	2.18	2.42
AT2G38310	abscisic acid receptor PYL4	2.07	2.27
AT1G68410	putative protein phosphatase 2C 15	2.17	2.46
AT4G25810	probable xyloglucan endotransglucosylase/hydrolase protein 23	11.51	11.69
AT2G31730	basic helix-loop-helix domain-containing protein	3.54	3.65
AT5G64310	arabinogalactan protein 1	2.76	2.84
AT1G65610	glycosyl hydrolase 9A2	2.43	2.49
AT5G25440	protein kinase family protein	2.2	2.25
AT4G30280	probable xyloglucan endotransglucosylase/hydrolase protein 18	4.67	4.96
AT3G28180	xyloglucan glycosyltransferase 4	2.71	2.87
AT4G21870	heat shock protein class V 15.4	2.02	2.14
AT3G29810	COBRA-like protein 2	2.74	2.85
AT4G23140	cysteine-rich receptor-like protein kinase 6	2.36	2.46
AT2G26440	Probable pectinesterase/pectinesterase inhibitor 12	3.03	3.19
AT4G27730	oligopeptide transporter	3.13	3.28
AT2G27080	late embryogenesis abundant hydroxyproline-rich glycoprotein	2.06	2.16
AT2G37540	Rossmann-fold NAD(P)-binding domain-containing protein	2.12	2.22
AT3G54810	GATA transcription factor 8	2.94	3.17
AT5G04870	calcium dependent protein kinase 1	2.19	2.36
AT5G54720	ankyrin repeat-containing protein	3.5	3.16
AT2G16660	Major facilitator superfamily protein	3.81	3.47
AT5G05440	abscisic acid receptor PYL5	2.42	2.2
AT1G72450	jasmonate-zim-domain protein 6	2.06	1.87
AT2G29120	glutamate receptor 2.7	2.99	2.82
AT2G19800	myo-inositol oxygenase 2	2.24	2.12
AT4G37530	peroxidase 51	3.9	3.65
AT4G18010	Type I inositol-1,4,5-trisphosphate 5-phosphatase 2	2.24	2.1
AT5G02490	heat shock protein 70	3.17	2.94
AT5G57480	AAA-type ATPase family protein	2.06	1.91
AT1G21240	wall-associated receptor kinase 3	2.28	2.11
AT3G53230	cell division control protein 48-B	2.12	1.95
AT3G46080	zinc finger protein ZAT8	2.01	1.85
AT4G08040	1-aminocyclopropane-1-carboxylate synthase 11	3.63	3.65
AT2G05940	RPM1-induced protein kinase	2.46	2.46
AT3G45650	nitrate excretion transporter1	2.87	2.83
AT1G68690	proline-rich receptor-like protein kinase PERK9	2.23	2.2
AT4G22590	uncharacerized protein	2.58	2.56
AT2G20142	Toll-Interleukin-Resistance domain-containing protein	2.15	2.13
AT3G07040	disease resistance protein RPM1	2	1.98
AT5G37540	aspartyl protease family protein	3.49	3.35
AT4G32300	G-type lectin S-receptor-like serine/threonine-protein kinase SD2-5	2	1.92
AT5G15640	mitochondrial substrate carrier family protein	2.05	1.97
AT4G08470	MAPK/ERK kinase kinase 3	2.17	2.08
AT1G61667	hypothetical protein	2.57	2.49
AT5G28830	calcium-binding EF hand family protein	2.12	2.06
AT3G11320	probable sugar phosphate/phosphate translocator	2.18	2.13
AT1G71880	sucrose transport protein SUC1	2.1	2.05
AT3G01720	hypothetical protein	2.06	2.01

## Sheet: Cluster5
AGI code	Gene description	AA9_COS	Cellobiose
AT2G17740	cysteine/histidine-rich C1 domain-containing protein	7.51	-1.1
AT1G21120	O-methyltransferase family protein	6.17	-1.09
AT5G54165	hypothetical protein	3.09	-1.02
AT1G72060	serine-type endopeptidase inhibitor	2.81	-1.12
AT5G57220	cytochrome P450, family 81, subfamily F, polypeptide 2	2.71	-1.17
AT1G02360	putative chitinase	2.46	-1.07
AT1G27020	hypothetical protein	2.43	-1.06
AT5G14470	GHMP kinase family protein	2.55	-1.05
AT5G15870	glycosyl hydrolase family 81 protein	2.5	-1.05
AT1G30755	hypothetical protein	2.49	-1.05
AT5G12420	O-acyltransferase (WSD1-like) family protein	2.41	-1.11
AT3G16530	legume lectin-like protein	2.63	-1.48
AT1G27730	zinc finger protein STZ/ZAT10	2.16	-1.3
AT1G47510	Type I inositol-1,4,5-trisphosphate 5-phosphatase 11	2.41	-1.21
AT5G01210	HXXXD-type acyl-transferase-like protein	2.1	-1.06
AT3G13432	hypothetical protein	2.11	-1.03
AT1G26380	FAD-binding and BBE domain-containing protein	2.17	-1.13
AT2G38470	putative WRKY transcription factor 33	2.01	-2.02

## Sheet: Cluster6
AGI code	Gene description	AA9_COS	Cellobiose
AT5G02020	hypothetical protein	-2.15	-4.76
AT3G50440	methyl esterase 10	-2.1	-2.5
AT3G48390	MA3 domain-containing protein	-2.11	-2.5
AT3G54600	class I glutamine amidotransferase-like domain-containing protein	-2.09	-2.57
AT3G02020	aspartokinase 3	-3.81	-4.76
AT5G23010	methylthioalkylmalate synthase 1	-2.54	-3.29
AT2G43100	isopropylmalate isomerase 2	-2.42	-3.46

## Sheet: Cluster7
AGI code	Gene description	AA9_COS	Cellobiose
AT1G12020	hypothetical protein	-2.03	-1.46
AT4G37925	NAD(P)H-quinone oxidoreductase subunit M	-2.18	-1.57
AT5G19090	heavy metal transport/detoxification domain-containing protein	-2.12	-1.53
AT1G78995	hypothetical protein	-2.43	-1.76
AT3G18110	pentatricopeptide repeat-containing protein	-2.03	-1.41
AT3G44160	Outer membrane OMP85 family protein	-2.08	-1.45
AT1G01520	transcription factor ASG4	-2.56	-1.76
AT5G54130	calcium-binding endonuclease/exonuclease/phosphatase family protein	-2.03	-1.53
AT1G30260	hypothetical protein	-2.33	-1.75
AT3G47430	peroxisomal membrane protein 11B	-2.22	-1.68
AT3G21260	glycolipid transfer protein 3	-2.2	-1.64
AT5G15790	RING/U-box domain-containing protein	-2.3	-1.7
AT1G68238	hypothetical protein	-2.19	-1.68
AT5G26200	mitochondrial substrate carrier family protein	-2.29	-1.78
AT1G26945	basic helix-loop-helix protein KIDARI	-2.03	-1.68
AT4G28360	ribosomal protein L22p/L17e family protein	-2.03	-1.67
AT2G30620	histone H1.2	-2.26	-1.85
AT5G38200	class I glutamine amidotransferase-like protein	-2.07	-1.68
AT1G60260	beta glucosidase 5	-2.13	-1.71
AT2G35960	NDR1/HIN1-like 12 protein	-2.43	-1.95
AT1G69530	expansin A1	-2.78	-2.24
AT4G32295	hypothetical protein	-2.22	-1.76
AT2G33510	hypothetical protein	-2.23	-1.76
AT2G40610	expansin A8	-4.78	-3.77

## Sheet: Cluster8
AGI code	Gene description	AA9_COS	Cellobiose
AT5G66520	pentatricopeptide repeat-containing protein	-2.07	-2.04
AT4G28070	AFG1-like ATPase family protein	-2.11	-2.08
AT4G30110	cadmium/zinc-transporting ATPase HMA2	-2.49	-2.42
AT5G07690	myb domain protein 29	-2.3	-2.3
AT3G58990	isopropylmalate isomerase 1	-2.6	-2.49
AT5G17300	myb family transcription factor RVE1	-2.48	-2.31
AT5G53200	transcription factor TRY	-2.3	-1.98
AT4G12030	probable sodium/metabolite cotransporter BASS5	-2.8	-2.43
AT1G30250	hypothetical protein	-2.27	-2.08
AT2G28200	zinc finger protein ZAT5	-2.19	-1.99
AT1G65860	flavin-containing monooxygenase FMO GS-OX1	-3.08	-2.79
AT5G64770	root meristem growth factor 9	-2.57	-2.31

## Sheet: Cluster9
AGI code	Gene description	AA9_COS	Cellobiose
AT5G25460	UF642 l-GalL-responsive protein 1	-2.26	-2.33
AT4G13770	cytochrome P450 83A1	-2.65	-2.89

## Sheet: Cluster10
AGI code	Gene description	AA9_COS	Cellobiose
AT2G37450	nodulin MtN21 /EamA-like transporter family protein	-2.01	-1.33
AT1G64390	glycosyl hydrolase 9C2	-2.38	-1.54
AT2G18940	pentatricopeptide repeat-containing protein	-2.24	-1.47
AT3G02380	zinc finger protein CONSTANS-LIKE 2	-2.59	-1.69
AT1G66840	protein PLASTID MOVEMENT IMPAIRED 2	-2.03	-1.25
AT2G28150	hypothetical protein	-2.26	-1.39
AT5G02010	RHO guanyl-nucleotide exchange factor 7	-2.19	-1.34
AT5G44420	ethylene- and jasmonate-responsive plant defensin	-2.83	-1.72
AT1G26790	Dof-type zinc finger DNA-binding family protein	-2.46	-1.53
AT5G65010	asparagine synthetase 2	-2.18	-1.27
AT4G15430	ERD (early-responsive to dehydration stress) family protein	-2.55	-1.46
AT4G12980	putative auxin-responsive protein	-2.1	-1.14
AT5G55740	pentatricopeptide repeat-containing protein CRR21	-2.1	-1.12
AT4G24780	putative pectate lyase 18	-3.02	-1.61
AT2G15020	hypothetical protein	-2.76	-1.24
AT2G26020	putative defensin-like protein	-4.49	-1.46
