# Supplementary material for: LPMO-oxidized cellulose oligosaccharides evoke immunity in Arabidopsis conferring resistance towards necrotrophic fungus B. cinerea
Source: Commun Biol. 2021 Jun 11;4:727. doi: 10.1038/s42003-021-02226-7 (PMC8196058; doi:10.1038/s42003-021-02226-7)
Supplement: Supplementary file 5 — Supplementary data 3 [file 42003_2021_2226_MOESM5_ESM.xlsx]

## Sheet: Cluster 1
Suppl DATA3. GO analysis on genes featuring each clusters (Fig. 4a) was performed using PSGEA software
Gene Set Name(NO. Genes)	Description	Category	NO. Genes in Overlap (k)	p value	FDR
RESPONSE_TO_STRESS(4037)	GO:0006950 response to stress	GO_BP	83	2.12e-34	9.15e-31
RESPONSE_TO_CHEMICAL_STIMULUS(3953)	GO:0042221 response to chemical stimulus	GO_BP	79	2.08e-31	4.49e-28
RESPONSE_TO_STIMULUS(6222)	GO:0050896 response to stimulus	GO_BP	92	4.1e-28	5.8e-25
DEFENSE_RESPONSE(1644)	GO:0006952 defense response	GO_BP	52	5.37e-28	5.8e-25
DEFENSE_RESPONSE_TO_FUNGUS(342)	GO:0050832 defense response to fungus	GO_BP	27	6.22e-24	5.37e-21
RESPONSE_TO_FUNGUS(497)	GO:0009620 response to fungus	GO_BP	29	3.25e-22	2.33e-19
RESPONSE_TO_CHITIN(421)	GO:0010200 response to chitin	GO_BP	27	1.03e-21	6.33e-19
RESPONSE_TO_OXIDATIVE_STRESS(586)	GO:0006979 response to oxidative stress	GO_BP	30	1.97e-21	1.06e-18
AMINO_ACID_TRANSPORT(266)	GO:0006865 amino acid transport	GO_BP	23	2.64e-21	1.26e-18
AMINE_TRANSPORT(272)	GO:0015837 amine transport	GO_BP	23	4.21e-21	1.81e-18
INNATE_IMMUNE_RESPONSE(926)	GO:0045087 innate immune response	GO_BP	35	7.04e-21	2.76e-18
CARBOXYLIC_ACID_TRANSPORT(283)	GO:0046942 carboxylic acid transport	GO_BP	23	9.65e-21	3.47e-18
ORGANIC_ACID_TRANSPORT(289)	GO:0015849 organic acid transport	GO_BP	23	1.5e-20	4.97e-18
RESPONSE_TO_OTHER_ORGANISM(1411)	GO:0051707 response to other organism	GO_BP	41	1.93e-20	5.95e-18
IMMUNE_RESPONSE(980)	GO:0006955 immune response	GO_BP	35	4.03e-20	1.02e-17
RESPONSE_TO_HEAT(303)	GO:0009408 response to heat	GO_BP	23	4.03e-20	1.02e-17
IMMUNE_SYSTEM_PROCESS(980)	GO:0002376 immune system process	GO_BP	35	4.03e-20	1.02e-17
RESPONSE_TO_BIOTIC_STIMULUS(1675)	GO:0009607 response to biotic stimulus	GO_BP	43	1.7e-19	4.07e-17
RESPONSE_TO_ORGANIC_SUBSTANCE(2739)	GO:0010033 response to organic substance	GO_BP	53	6.33e-19	1.44e-16
MULTI-ORGANISM_PROCESS(1804)	GO:0051704 multi-organism process	GO_BP	43	2.51e-18	5.41e-16
RESPONSE_TO_HYDROGEN_PEROXIDE(263)	GO:0042542 response to hydrogen peroxide	GO_BP	20	1.27e-17	2.62e-15
RESPONSE_TO_INORGANIC_SUBSTANCE(1075)	GO:0010035 response to inorganic substance	GO_BP	33	4.38e-17	8.59e-15
RESPONSE_TO_CARBOHYDRATE_STIMULUS(811)	GO:0009743 response to carbohydrate stimulus	GO_BP	29	1.02e-16	1.86e-14
RESPONSE_TO_TEMPERATURE_STIMULUS(955)	GO:0009266 response to temperature stimulus	GO_BP	31	1.03e-16	1.86e-14
RESPONSE_TO_HIGH_LIGHT_INTENSITY(224)	GO:0009644 response to high light intensity	GO_BP	18	2.39e-16	4.12e-14
RESPONSE_TO_LIGHT_INTENSITY(278)	GO:0009642 response to light intensity	GO_BP	19	5.47e-16	9.07e-14
RESPONSE_TO_REACTIVE_OXYGEN_SPECIES(336)	GO:0000302 response to reactive oxygen species	GO_BP	20	1.08e-15	1.72e-13
PROTEIN_FOLDING(338)	GO:0006457 protein folding	GO_BP	20	1.2e-15	1.85e-13
DEATH(498)	GO:0016265 death	GO_BP	22	1.27e-14	1.82e-12
CELL_DEATH(498)	GO:0008219 cell death	GO_BP	22	1.27e-14	1.82e-12
RESPONSE_TO_BACTERIUM(572)	GO:0009617 response to bacterium	GO_BP	23	2.02e-14	2.82e-12
CELLULAR_RESPONSE_TO_STRESS(1431)	GO:0033554 cellular response to stress	GO_BP	34	2.12e-14	2.86e-12
DEFENSE_RESPONSE,_INCOMPATIBLE_INTERACTION(535)	GO:0009814 defense response, incompatible interaction	GO_BP	22	5.1e-14	6.67e-12
PROGRAMMED_CELL_DEATH(450)	GO:0012501 programmed cell death	GO_BP	20	2.01e-13	2.54e-11
RESPONSE_TO_ABIOTIC_STIMULUS(2615)	GO:0009628 response to abiotic stimulus	GO_BP	44	2.21e-13	2.73e-11
RESPONSE_TO_ENDOPLASMIC_RETICULUM_STRESS(351)	GO:0034976 response to endoplasmic reticulum stress	GO_BP	18	3.53e-13	4.23e-11
CELLULAR_RESPONSE_TO_STIMULUS(2302)	GO:0051716 cellular response to stimulus	GO_BP	40	1.44e-12	1.68e-10
DEFENSE_RESPONSE_TO_BACTERIUM(390)	GO:0042742 defense response to bacterium	GO_BP	18	1.91e-12	2.17e-10
REGULATION_OF_PROGRAMMED_CELL_DEATH(397)	GO:0043067 regulation of programmed cell death	GO_BP	18	2.54e-12	2.81e-10
RESPIRATORY_BURST(121)	GO:0045730 respiratory burst	GO_BP	12	2.83e-12	2.98e-10
RESPIRATORY_BURST_INVOLVED_IN_DEFENSE_RESPONSE(121)	GO:0002679 respiratory burst involved in defense response	GO_BP	12	2.83e-12	2.98e-10
REGULATION_OF_CELL_DEATH(405)	GO:0010941 regulation of cell death	GO_BP	18	3.49e-12	3.59e-10
RESPONSE_TO_SALICYLIC_ACID_STIMULUS(470)	GO:0009751 response to salicylic acid stimulus	GO_BP	19	4.11e-12	4.12e-10
REGULATION_OF_DEFENSE_RESPONSE(529)	GO:0031347 regulation of defense response	GO_BP	19	2.92e-11	2.82e-09
PLANT-TYPE_HYPERSENSITIVE_RESPONSE(401)	GO:0009626 plant-type hypersensitive response	GO_BP	17	2.94e-11	2.82e-09
HOST_PROGRAMMED_CELL_DEATH_INDUCED_BY_SYMBIONT(402)	GO:0034050 host programmed cell death induced by symbiont	GO_BP	17	3.05e-11	2.86e-09
HEAT_ACCLIMATION(84)	GO:0010286 heat acclimation	GO_BP	10	3.76e-11	3.45e-09
REGULATION_OF_RESPONSE_TO_STRESS(544)	GO:0080134 regulation of response to stress	GO_BP	19	4.62e-11	4.15e-09
REGULATION_OF_INNATE_IMMUNE_RESPONSE(415)	GO:0045088 regulation of innate immune response	GO_BP	17	4.91e-11	4.32e-09
REGULATION_OF_IMMUNE_RESPONSE(419)	GO:0050776 regulation of immune response	GO_BP	17	5.67e-11	4.79e-09
REGULATION_OF_IMMUNE_SYSTEM_PROCESS(419)	GO:0002682 regulation of immune system process	GO_BP	17	5.67e-11	4.79e-09
REGULATION_OF_PLANT-TYPE_HYPERSENSITIVE_RESPONSE(371)	GO:0010363 regulation of plant-type hypersensitive response	GO_BP	16	9.13e-11	7.57e-09
REGULATION_OF_CELLULAR_RESPONSE_TO_STRESS(379)	GO:0080135 regulation of cellular response to stress	GO_BP	16	1.23e-10	1e-08
REGULATION_OF_RESPONSE_TO_STIMULUS(662)	GO:0048583 regulation of response to stimulus	GO_BP	20	1.64e-10	1.31e-08
PROTEIN_TARGETING_TO_MEMBRANE(392)	GO:0006612 protein targeting to membrane	GO_BP	16	1.98e-10	1.55e-08
PROLINE_TRANSPORT(74)	GO:0015824 proline transport	GO_BP	9	3.1e-10	2.39e-08
SALICYLIC_ACID_MEDIATED_SIGNALING_PATHWAY(349)	GO:0009863 salicylic acid mediated signaling pathway	GO_BP	15	3.82e-10	2.89e-08
CELLULAR_RESPONSE_TO_SALICYLIC_ACID_STIMULUS(351)	GO:0071446 cellular response to salicylic acid stimulus	GO_BP	15	4.12e-10	3.06e-08
NEUTRAL_AMINO_ACID_TRANSPORT(77)	GO:0015804 neutral amino acid transport	GO_BP	9	4.29e-10	3.13e-08
SYSTEMIC_ACQUIRED_RESISTANCE(444)	GO:0009627 systemic acquired resistance	GO_BP	16	1.13e-09	8.1e-08
NEGATIVE_REGULATION_OF_PROGRAMMED_CELL_DEATH(170)	GO:0043069 negative regulation of programmed cell death	GO_BP	11	1.67e-09	1.18e-07
NEGATIVE_REGULATION_OF_CELL_DEATH(174)	GO:0060548 negative regulation of cell death	GO_BP	11	2.1e-09	1.46e-07
CELLULAR_RESPONSE_TO_ORGANIC_SUBSTANCE(1221)	GO:0071310 cellular response to organic substance	GO_BP	24	9.42e-09	6.45e-07
OLIGOPEPTIDE_TRANSPORT(116)	GO:0006857 oligopeptide transport	GO_BP	9	1.21e-08	8.05e-07
PEPTIDE_TRANSPORT(116)	GO:0015833 peptide transport	GO_BP	9	1.21e-08	8.05e-07
TRANSPORT(3558)	GO:0006810 transport	GO_BP	43	1.51e-08	9.87e-07
IMMUNE_EFFECTOR_PROCESS(273)	GO:0002252 immune effector process	GO_BP	12	1.86e-08	1.2e-06
ESTABLISHMENT_OF_LOCALIZATION(3633)	GO:0051234 establishment of localization	GO_BP	43	2.77e-08	1.76e-06
CELLULAR_RESPONSE_TO_CHEMICAL_STIMULUS(1403)	GO:0070887 cellular response to chemical stimulus	GO_BP	25	2.96e-08	1.85e-06
LOCALIZATION(3799)	GO:0051179 localization	GO_BP	44	3.39e-08	2.09e-06
SYSTEMIC_ACQUIRED_RESISTANCE,_SALICYLIC_ACID_MEDIATED_SIGNALING_PATHWAY(251)	GO:0009862 systemic acquired resistance, salicylic acid mediated signaling pathway	GO_BP	11	7.67e-08	4.66e-06
DETECTION_OF_BIOTIC_STIMULUS(104)	GO:0009595 detection of biotic stimulus	GO_BP	8	8.57e-08	5.14e-06
SALICYLIC_ACID_BIOSYNTHETIC_PROCESS(209)	GO:0009697 salicylic acid biosynthetic process	GO_BP	10	1.41e-07	8.19e-06
MAPK_CASCADE(209)	GO:0000165 MAPK cascade	GO_BP	10	1.41e-07	8.19e-06
NEGATIVE_REGULATION_OF_DEFENSE_RESPONSE(273)	GO:0031348 negative regulation of defense response	GO_BP	11	1.73e-07	9.93e-06
NEGATIVE_REGULATION_OF_RESPONSE_TO_STIMULUS(346)	GO:0048585 negative regulation of response to stimulus	GO_BP	12	2.22e-07	1.26e-05
CELLULAR_RESPONSE_TO_JASMONIC_ACID_STIMULUS(282)	GO:0071395 cellular response to jasmonic acid stimulus	GO_BP	11	2.36e-07	1.3e-05
JASMONIC_ACID_MEDIATED_SIGNALING_PATHWAY(282)	GO:0009867 jasmonic acid mediated signaling pathway	GO_BP	11	2.36e-07	1.3e-05
SALICYLIC_ACID_METABOLIC_PROCESS(222)	GO:0009696 salicylic acid metabolic process	GO_BP	10	2.4e-07	1.31e-05
INTRACELLULAR_PROTEIN_KINASE_CASCADE(223)	GO:0007243 intracellular protein kinase cascade	GO_BP	10	2.5e-07	1.35e-05
PROTEIN_TARGETING(906)	GO:0006605 protein targeting	GO_BP	18	6.93e-07	3.69e-05
METABOLIC_PROCESS(13568)	GO:0008152 metabolic process	GO_BP	96	7.37e-07	3.88e-05
RESPONSE_TO_JASMONIC_ACID_STIMULUS(471)	GO:0009753 response to jasmonic acid stimulus	GO_BP	13	8.45e-07	4.39e-05
RESPONSE_TO_OSMOTIC_STRESS(834)	GO:0006970 response to osmotic stress	GO_BP	17	1.03e-06	5.28e-05
DETECTION_OF_STIMULUS(148)	GO:0051606 detection of stimulus	GO_BP	8	1.09e-06	5.49e-05
RESPONSE_TO_MOLECULE_OF_BACTERIAL_ORIGIN(101)	GO:0002237 response to molecule of bacterial origin	GO_BP	7	1.09e-06	5.49e-05
TOXIN_METABOLIC_PROCESS(211)	GO:0009404 toxin metabolic process	GO_BP	9	1.51e-06	7.4e-05
TOXIN_CATABOLIC_PROCESS(211)	GO:0009407 toxin catabolic process	GO_BP	9	1.51e-06	7.4e-05
INDOLE_GLUCOSINOLATE_METABOLIC_PROCESS(14)	GO:0042343 indole glucosinolate metabolic process	GO_BP	4	1.62e-06	7.83e-05
ANION_TRANSPORT(350)	GO:0006820 anion transport	GO_BP	11	1.83e-06	8.69e-05
RESPONSE_TO_LIGHT_STIMULUS(1182)	GO:0009416 response to light stimulus	GO_BP	20	1.83e-06	8.69e-05
CELLULAR_MACROMOLECULE_LOCALIZATION(1091)	GO:0070727 cellular macromolecule localization	GO_BP	19	2.26e-06	1.06e-4
DEFENSE_RESPONSE_BY_CELL_WALL_THICKENING(16)	GO:0052482 defense response by cell wall thickening	GO_BP	4	2.54e-06	1.17e-4
DEFENSE_RESPONSE_BY_CALLOSE_DEPOSITION_IN_CELL_WALL(16)	GO:0052544 defense response by callose deposition in cell wall	GO_BP	4	2.54e-06	1.17e-4
REGULATION_OF_MULTI-ORGANISM_PROCESS(117)	GO:0043900 regulation of multi-organism process	GO_BP	7	2.77e-06	1.26e-4
CELLULAR_RESPONSE_TO_ENDOGENOUS_STIMULUS(804)	GO:0071495 cellular response to endogenous stimulus	GO_BP	16	2.95e-06	1.33e-4
RESPONSE_TO_RADIATION(1257)	GO:0009314 response to radiation	GO_BP	20	4.55e-06	2.02e-4
INTRACELLULAR_PROTEIN_TRANSPORT(1043)	GO:0006886 intracellular protein transport	GO_BP	18	4.83e-06	2.12e-4
REGULATION_OF_HYDROGEN_PEROXIDE_METABOLIC_PROCESS(187)	GO:0010310 regulation of hydrogen peroxide metabolic process	GO_BP	8	5.75e-06	2.49e-4
CELLULAR_PROTEIN_LOCALIZATION(1057)	GO:0034613 cellular protein localization	GO_BP	18	5.78e-06	2.49e-4
PROTEIN_METABOLIC_PROCESS(5207)	GO:0019538 protein metabolic process	GO_BP	48	5.95e-06	2.52e-4
REGULATION_OF_OXYGEN_AND_REACTIVE_OXYGEN_SPECIES_METABOLIC_PROCESS(188)	GO:0080010 regulation of oxygen and reactive oxygen species metabolic process	GO_BP	8	5.97e-06	2.52e-4
CELLULAR_PROTEIN_METABOLIC_PROCESS(4762)	GO:0044267 cellular protein metabolic process	GO_BP	45	7.06e-06	2.96e-4
RESPONSE_TO_NITRATE(197)	GO:0010167 response to nitrate	GO_BP	8	8.29e-06	3.44e-4
RESPONSE_TO_SALT_STRESS(780)	GO:0009651 response to salt stress	GO_BP	15	9.15e-06	3.76e-4
INORGANIC_ANION_TRANSPORT(266)	GO:0015698 inorganic anion transport	GO_BP	9	9.26e-06	3.77e-4
RESPONSE_TO_WOUNDING(340)	GO:0009611 response to wounding	GO_BP	10	9.6e-06	3.87e-4
NEGATIVE_REGULATION_OF_BIOLOGICAL_PROCESS(1215)	GO:0048519 negative regulation of biological process	GO_BP	19	1.03e-05	4.1e-4
NITRATE_TRANSPORT(207)	GO:0015706 nitrate transport	GO_BP	8	1.17e-05	4.64e-4
PHOSPHORYLATION(1355)	GO:0016310 phosphorylation	GO_BP	20	1.35e-05	5.28e-4
PROTEIN_PHOSPHORYLATION(1135)	GO:0006468 protein phosphorylation	GO_BP	18	1.49e-05	5.71e-4
RESPONSE_TO_ABSCISIC_ACID_STIMULUS(618)	GO:0009737 response to abscisic acid stimulus	GO_BP	13	1.5e-05	5.71e-4
RESPONSE_TO_ENDOGENOUS_STIMULUS(1604)	GO:0009719 response to endogenous stimulus	GO_BP	22	1.47e-05	5.71e-4
CELLULAR_LOCALIZATION(1611)	GO:0051641 cellular localization	GO_BP	22	1.57e-05	5.96e-4
DETECTION_OF_EXTERNAL_STIMULUS(60)	GO:0009581 detection of external stimulus	GO_BP	5	1.73e-05	6.5e-4
PROTEIN_TRANSPORT(1159)	GO:0015031 protein transport	GO_BP	18	1.96e-05	7.22e-4
ESTABLISHMENT_OF_PROTEIN_LOCALIZATION(1159)	GO:0045184 establishment of protein localization	GO_BP	18	1.96e-05	7.22e-4
DEFENSE_RESPONSE_BY_CALLOSE_DEPOSITION(62)	GO:0052542 defense response by callose deposition	GO_BP	5	2.01e-05	7.35e-4
MACROMOLECULE_LOCALIZATION(1528)	GO:0033036 macromolecule localization	GO_BP	21	2.29e-05	8.3e-4
SIGNAL_TRANSDUCTION(1659)	GO:0007165 signal transduction	GO_BP	22	2.45e-05	8.82e-4
INTRACELLULAR_TRANSPORT(1422)	GO:0046907 intracellular transport	GO_BP	20	2.66e-05	9.47e-4
ESTABLISHMENT_OF_LOCALIZATION_IN_CELL(1553)	GO:0051649 establishment of localization in cell	GO_BP	21	2.9e-05	1.02e-3
PROTEIN_LOCALIZATION(1214)	GO:0008104 protein localization	GO_BP	18	3.56e-05	1.25e-3
AMINO_ACID_IMPORT(75)	GO:0043090 amino acid import	GO_BP	5	4.76e-05	1.65e-3
SIGNAL_TRANSMISSION(1743)	GO:0023060 signal transmission	GO_BP	22	5.1e-05	1.76e-3
HYDROGEN_PEROXIDE_METABOLIC_PROCESS(335)	GO:0042743 hydrogen peroxide metabolic process	GO_BP	9	5.37e-05	1.84e-3
SIGNALING(2317)	GO:0023052 signaling	GO_BP	26	6.94e-05	2.35e-3
OXYGEN_AND_REACTIVE_OXYGEN_SPECIES_METABOLIC_PROCESS(347)	GO:0006800 oxygen and reactive oxygen species metabolic process	GO_BP	9	6.98e-05	2.35e-3
DEFENSE_RESPONSE_TO_FUNGUS,_INCOMPATIBLE_INTERACTION(41)	GO:0009817 defense response to fungus, incompatible interaction	GO_BP	4	7.1e-05	2.37e-3
PHOSPHATE-CONTAINING_COMPOUND_METABOLIC_PROCESS(1573)	GO:0006796 phosphate-containing compound metabolic process	GO_BP	20	1.05e-4	3.47e-3
DETECTION_OF_BACTERIUM(16)	GO:0016045 detection of bacterium	GO_BP	3	1.06e-4	3.47e-3
PHOSPHORUS_METABOLIC_PROCESS(1574)	GO:0006793 phosphorus metabolic process	GO_BP	20	1.06e-4	3.47e-3
CELLULAR_METABOLIC_PROCESS(11467)	GO:0044237 cellular metabolic process	GO_BP	79	1.08e-4	3.49e-3
CALLOSE_DEPOSITION_IN_CELL_WALL(47)	GO:0052543 callose deposition in cell wall	GO_BP	4	1.16e-4	3.67e-3
INDOLE-CONTAINING_COMPOUND_METABOLIC_PROCESS(148)	GO:0042430 indole-containing compound metabolic process	GO_BP	6	1.17e-4	3.67e-3
RESPONSE_TO_CYCLOPENTENONE(148)	GO:0010583 response to cyclopentenone	GO_BP	6	1.17e-4	3.67e-3
RESPONSE_TO_ORGANIC_CYCLIC_COMPOUND(148)	GO:0014070 response to organic cyclic compound	GO_BP	6	1.17e-4	3.67e-3
CELL_WALL_THICKENING(48)	GO:0052386 cell wall thickening	GO_BP	4	1.26e-4	3.9e-3
CALLOSE_LOCALIZATION(93)	GO:0052545 callose localization	GO_BP	5	1.25e-4	3.9e-3
POLYSACCHARIDE_LOCALIZATION(94)	GO:0033037 polysaccharide localization	GO_BP	5	1.31e-4	4.05e-3
CARBOXYLIC_ACID_BIOSYNTHETIC_PROCESS(1113)	GO:0046394 carboxylic acid biosynthetic process	GO_BP	16	1.41e-4	4.29e-3
ORGANIC_ACID_BIOSYNTHETIC_PROCESS(1113)	GO:0016053 organic acid biosynthetic process	GO_BP	16	1.41e-4	4.29e-3
NEGATIVE_REGULATION_OF_CELLULAR_PROCESS(779)	GO:0048523 negative regulation of cellular process	GO_BP	13	1.5e-4	4.54e-3
AROMATIC_COMPOUND_BIOSYNTHETIC_PROCESS(679)	GO:0019438 aromatic compound biosynthetic process	GO_BP	12	1.62e-4	4.86e-3
CELLULAR_AROMATIC_COMPOUND_METABOLIC_PROCESS(1017)	GO:0006725 cellular aromatic compound metabolic process	GO_BP	15	1.76e-4	5.23e-3
CELLULAR_PROCESS(14300)	GO:0009987 cellular process	GO_BP	92	2.11e-4	6.22e-3
INDOLE_GLUCOSINOLATE_CATABOLIC_PROCESS(3)	GO:0042344 indole glucosinolate catabolic process	GO_BP	2	2.37e-4	6.96e-3
RESPONSE_TO_EXTERNAL_STIMULUS(1047)	GO:0009605 response to external stimulus	GO_BP	15	2.39e-4	6.97e-3
HYPEROSMOTIC_RESPONSE(250)	GO:0006972 hyperosmotic response	GO_BP	7	2.9e-4	8.39e-3
CELLULAR_RESPONSE_TO_HYPOXIA(24)	GO:0071456 cellular response to hypoxia	GO_BP	3	3.11e-4	8.94e-3
CELLULAR_RESPONSE_TO_OXYGEN_LEVELS(26)	GO:0071453 cellular response to oxygen levels	GO_BP	3	3.86e-4	0.0109
CELLULAR_RESPONSE_TO_UNFOLDED_PROTEIN(186)	GO:0034620 cellular response to unfolded protein	GO_BP	6	3.84e-4	0.0109
RESPONSE_TO_UNFOLDED_PROTEIN(186)	GO:0006986 response to unfolded protein	GO_BP	6	3.84e-4	0.0109
MACROMOLECULE_METABOLIC_PROCESS(9200)	GO:0043170 macromolecule metabolic process	GO_BP	65	4.21e-4	0.0118
RESPONSE_TO_HORMONE_STIMULUS(1364)	GO:0009725 response to hormone stimulus	GO_BP	17	4.52e-4	0.0125
CELLULAR_RESPONSE_TO_PROTEIN_STIMULUS(192)	GO:0071445 cellular response to protein stimulus	GO_BP	6	4.52e-4	0.0125
CELLULAR_RESPONSE_TO_BIOTIC_STIMULUS(195)	GO:0071216 cellular response to biotic stimulus	GO_BP	6	4.89e-4	0.0134
CELL_WALL_MACROMOLECULE_CATABOLIC_PROCESS(29)	GO:0016998 cell wall macromolecule catabolic process	GO_BP	3	5.18e-4	0.0141
RESPONSE_TO_INSECT(76)	GO:0009625 response to insect	GO_BP	4	6.6e-4	0.0179
REGULATION_OF_CELLULAR_PROCESS(4571)	GO:0050794 regulation of cellular process	GO_BP	38	6.76e-4	0.0182
INDOLE-CONTAINING_COMPOUND_CATABOLIC_PROCESS(81)	GO:0042436 indole-containing compound catabolic process	GO_BP	4	8.29e-4	0.0222
DEFENSE_RESPONSE_TO_BACTERIUM,_INCOMPATIBLE_INTERACTION(35)	GO:0009816 defense response to bacterium, incompatible interaction	GO_BP	3	8.62e-4	0.023
SMALL_MOLECULE_BIOSYNTHETIC_PROCESS(1859)	GO:0044283 small molecule biosynthetic process	GO_BP	20	8.85e-4	0.0234
MONOCARBOXYLIC_ACID_METABOLIC_PROCESS(1480)	GO:0032787 monocarboxylic acid metabolic process	GO_BP	17	1.1e-3	0.029
RESPONSE_TO_WATER_DEPRIVATION(413)	GO:0009414 response to water deprivation	GO_BP	8	1.16e-3	0.0304
PRIMARY_METABOLIC_PROCESS(11672)	GO:0044238 primary metabolic process	GO_BP	76	1.26e-3	0.0326
RESPONSE_TO_WATER_STIMULUS(421)	GO:0009415 response to water stimulus	GO_BP	8	1.31e-3	0.0338
HYPEROSMOTIC_SALINITY_RESPONSE(161)	GO:0042538 hyperosmotic salinity response	GO_BP	5	1.4e-3	0.0359
ABSCISIC_ACID_MEDIATED_SIGNALING_PATHWAY(252)	GO:0009738 abscisic acid mediated signaling pathway	GO_BP	6	1.77e-3	0.0452

## Sheet: Cluster 2
Gene Set Name(NO. Genes)	Description	Category	NO. Genes in Overlap (k)	p value	FDR
DEFENSE_RESPONSE(1644)	GO:0006952 defense response	GO_BP	71	4.29e-45	2.43e-41
RESPONSE_TO_STRESS(4037)	GO:0006950 response to stress	GO_BP	98	3.44e-44	9.75e-41
INNATE_IMMUNE_RESPONSE(926)	GO:0045087 innate immune response	GO_BP	53	1.87e-38	3.53e-35
IMMUNE_SYSTEM_PROCESS(980)	GO:0002376 immune system process	GO_BP	53	2.86e-37	3.24e-34
IMMUNE_RESPONSE(980)	GO:0006955 immune response	GO_BP	53	2.86e-37	3.24e-34
RESPONSE_TO_STIMULUS(6222)	GO:0050896 response to stimulus	GO_BP	107	8.9e-36	8.4e-33
RESPONSE_TO_CHEMICAL_STIMULUS(3953)	GO:0042221 response to chemical stimulus	GO_BP	88	2.1e-35	1.7e-32
RESPONSE_TO_CHITIN(421)	GO:0010200 response to chitin	GO_BP	39	2.41e-35	1.71e-32
RESPONSE_TO_BIOTIC_STIMULUS(1675)	GO:0009607 response to biotic stimulus	GO_BP	59	5.59e-32	3.52e-29
RESPONSE_TO_OTHER_ORGANISM(1411)	GO:0051707 response to other organism	GO_BP	54	9.57e-31	5.42e-28
CELLULAR_RESPONSE_TO_STRESS(1431)	GO:0033554 cellular response to stress	GO_BP	53	1.82e-29	9.39e-27
REGULATION_OF_DEFENSE_RESPONSE(529)	GO:0031347 regulation of defense response	GO_BP	37	2.13e-29	1.01e-26
REGULATION_OF_RESPONSE_TO_STRESS(544)	GO:0080134 regulation of response to stress	GO_BP	37	5.45e-29	2.37e-26
MULTI-ORGANISM_PROCESS(1804)	GO:0051704 multi-organism process	GO_BP	56	1.64e-27	6.64e-25
REGULATION_OF_CELL_DEATH(405)	GO:0010941 regulation of cell death	GO_BP	32	5.91e-27	2.23e-24
REGULATION_OF_PLANT-TYPE_HYPERSENSITIVE_RESPONSE(371)	GO:0010363 regulation of plant-type hypersensitive response	GO_BP	31	8.39e-27	2.79e-24
PROGRAMMED_CELL_DEATH(450)	GO:0012501 programmed cell death	GO_BP	33	8e-27	2.79e-24
DEATH(498)	GO:0016265 death	GO_BP	34	1.12e-26	3.33e-24
CELL_DEATH(498)	GO:0008219 cell death	GO_BP	34	1.12e-26	3.33e-24
REGULATION_OF_INNATE_IMMUNE_RESPONSE(415)	GO:0045088 regulation of innate immune response	GO_BP	32	1.2e-26	3.4e-24
REGULATION_OF_IMMUNE_SYSTEM_PROCESS(419)	GO:0002682 regulation of immune system process	GO_BP	32	1.59e-26	3.9e-24
REGULATION_OF_IMMUNE_RESPONSE(419)	GO:0050776 regulation of immune response	GO_BP	32	1.59e-26	3.9e-24
REGULATION_OF_CELLULAR_RESPONSE_TO_STRESS(379)	GO:0080135 regulation of cellular response to stress	GO_BP	31	1.53e-26	3.9e-24
RESPONSE_TO_CARBOHYDRATE_STIMULUS(811)	GO:0009743 response to carbohydrate stimulus	GO_BP	40	2.4e-26	5.67e-24
REGULATION_OF_RESPONSE_TO_STIMULUS(662)	GO:0048583 regulation of response to stimulus	GO_BP	37	3.85e-26	8.6e-24
PROTEIN_TARGETING_TO_MEMBRANE(392)	GO:0006612 protein targeting to membrane	GO_BP	31	3.95e-26	8.6e-24
REGULATION_OF_PROGRAMMED_CELL_DEATH(397)	GO:0043067 regulation of programmed cell death	GO_BP	31	5.64e-26	1.18e-23
RESPONSE_TO_ORGANIC_SUBSTANCE(2739)	GO:0010033 response to organic substance	GO_BP	65	5.9e-26	1.19e-23
PLANT-TYPE_HYPERSENSITIVE_RESPONSE(401)	GO:0009626 plant-type hypersensitive response	GO_BP	31	7.48e-26	1.46e-23
HOST_PROGRAMMED_CELL_DEATH_INDUCED_BY_SYMBIONT(402)	GO:0034050 host programmed cell death induced by symbiont	GO_BP	31	8.02e-26	1.51e-23
RESPONSE_TO_ENDOPLASMIC_RETICULUM_STRESS(351)	GO:0034976 response to endoplasmic reticulum stress	GO_BP	29	5.75e-25	1.05e-22
CELLULAR_RESPONSE_TO_STIMULUS(2302)	GO:0051716 cellular response to stimulus	GO_BP	59	6.43e-25	1.14e-22
DEFENSE_RESPONSE,_INCOMPATIBLE_INTERACTION(535)	GO:0009814 defense response, incompatible interaction	GO_BP	30	2.96e-21	5.08e-19
SYSTEMIC_ACQUIRED_RESISTANCE(444)	GO:0009627 systemic acquired resistance	GO_BP	28	3.76e-21	6.25e-19
RESPONSE_TO_SALICYLIC_ACID_STIMULUS(470)	GO:0009751 response to salicylic acid stimulus	GO_BP	27	1.96e-19	3.16e-17
ER-NUCLEUS_SIGNALING_PATHWAY(192)	GO:0006984 ER-nucleus signaling pathway	GO_BP	20	2.81e-19	4.42e-17
SIGNALING(2317)	GO:0023052 signaling	GO_BP	51	1.82e-18	2.78e-16
RESPONSE_TO_FUNGUS(497)	GO:0009620 response to fungus	GO_BP	26	8.51e-18	1.27e-15
NEGATIVE_REGULATION_OF_PROGRAMMED_CELL_DEATH(170)	GO:0043069 negative regulation of programmed cell death	GO_BP	18	1.44e-17	2.1e-15
NEGATIVE_REGULATION_OF_CELL_DEATH(174)	GO:0060548 negative regulation of cell death	GO_BP	18	2.11e-17	2.99e-15
ENDOPLASMIC_RETICULUM_UNFOLDED_PROTEIN_RESPONSE(184)	GO:0030968 endoplasmic reticulum unfolded protein response	GO_BP	18	5.24e-17	7.24e-15
DEFENSE_RESPONSE_TO_FUNGUS(342)	GO:0050832 defense response to fungus	GO_BP	22	5.98e-17	8.04e-15
CELLULAR_RESPONSE_TO_UNFOLDED_PROTEIN(186)	GO:0034620 cellular response to unfolded protein	GO_BP	18	6.25e-17	8.04e-15
RESPONSE_TO_UNFOLDED_PROTEIN(186)	GO:0006986 response to unfolded protein	GO_BP	18	6.25e-17	8.04e-15
CELLULAR_RESPONSE_TO_PROTEIN_STIMULUS(192)	GO:0071445 cellular response to protein stimulus	GO_BP	18	1.05e-16	1.32e-14
CELLULAR_RESPONSE_TO_BIOTIC_STIMULUS(195)	GO:0071216 cellular response to biotic stimulus	GO_BP	18	1.35e-16	1.66e-14
TRANSPORT(3558)	GO:0006810 transport	GO_BP	60	1.63e-16	1.96e-14
LOCALIZATION(3799)	GO:0051179 localization	GO_BP	62	1.84e-16	2.17e-14
PROTEIN_TARGETING(906)	GO:0006605 protein targeting	GO_BP	31	4.17e-16	4.82e-14
ESTABLISHMENT_OF_LOCALIZATION(3633)	GO:0051234 establishment of localization	GO_BP	60	4.26e-16	4.82e-14
SALICYLIC_ACID_MEDIATED_SIGNALING_PATHWAY(349)	GO:0009863 salicylic acid mediated signaling pathway	GO_BP	21	1.12e-15	1.25e-13
CELLULAR_RESPONSE_TO_SALICYLIC_ACID_STIMULUS(351)	GO:0071446 cellular response to salicylic acid stimulus	GO_BP	21	1.25e-15	1.36e-13
SALICYLIC_ACID_BIOSYNTHETIC_PROCESS(209)	GO:0009697 salicylic acid biosynthetic process	GO_BP	17	6.86e-15	7.33e-13
CELLULAR_RESPONSE_TO_CHEMICAL_STIMULUS(1403)	GO:0070887 cellular response to chemical stimulus	GO_BP	36	7.16e-15	7.51e-13
INTRACELLULAR_PROTEIN_TRANSPORT(1043)	GO:0006886 intracellular protein transport	GO_BP	31	1.69e-14	1.74e-12
SALICYLIC_ACID_METABOLIC_PROCESS(222)	GO:0009696 salicylic acid metabolic process	GO_BP	17	1.73e-14	1.75e-12
CELLULAR_PROTEIN_LOCALIZATION(1057)	GO:0034613 cellular protein localization	GO_BP	31	2.39e-14	2.38e-12
NEGATIVE_REGULATION_OF_DEFENSE_RESPONSE(273)	GO:0031348 negative regulation of defense response	GO_BP	18	3.18e-14	3.11e-12
PROTEIN_TRANSPORT(1159)	GO:0015031 protein transport	GO_BP	32	4.27e-14	4.03e-12
ESTABLISHMENT_OF_PROTEIN_LOCALIZATION(1159)	GO:0045184 establishment of protein localization	GO_BP	32	4.27e-14	4.03e-12
CELLULAR_MACROMOLECULE_LOCALIZATION(1091)	GO:0070727 cellular macromolecule localization	GO_BP	31	5.43e-14	5.04e-12
MACROMOLECULE_LOCALIZATION(1528)	GO:0033036 macromolecule localization	GO_BP	36	8.77e-14	8.01e-12
PROTEIN_LOCALIZATION(1214)	GO:0008104 protein localization	GO_BP	32	1.46e-13	1.31e-11
CELLULAR_RESPONSE_TO_ORGANIC_SUBSTANCE(1221)	GO:0071310 cellular response to organic substance	GO_BP	32	1.69e-13	1.5e-11
RESPONSE_TO_JASMONIC_ACID_STIMULUS(471)	GO:0009753 response to jasmonic acid stimulus	GO_BP	21	2.98e-13	2.6e-11
RESPIRATORY_BURST(121)	GO:0045730 respiratory burst	GO_BP	13	4.43e-13	3.74e-11
RESPIRATORY_BURST_INVOLVED_IN_DEFENSE_RESPONSE(121)	GO:0002679 respiratory burst involved in defense response	GO_BP	13	4.43e-13	3.74e-11
AROMATIC_COMPOUND_BIOSYNTHETIC_PROCESS(679)	GO:0019438 aromatic compound biosynthetic process	GO_BP	24	6.47e-13	5.39e-11
SMALL_MOLECULE_BIOSYNTHETIC_PROCESS(1859)	GO:0044283 small molecule biosynthetic process	GO_BP	38	1.13e-12	9.27e-11
NEGATIVE_REGULATION_OF_RESPONSE_TO_STIMULUS(346)	GO:0048585 negative regulation of response to stimulus	GO_BP	18	1.43e-12	1.16e-10
CELLULAR_AROMATIC_COMPOUND_METABOLIC_PROCESS(1017)	GO:0006725 cellular aromatic compound metabolic process	GO_BP	28	2.23e-12	1.78e-10
CARBOXYLIC_ACID_BIOSYNTHETIC_PROCESS(1113)	GO:0046394 carboxylic acid biosynthetic process	GO_BP	29	3.17e-12	2.46e-10
ORGANIC_ACID_BIOSYNTHETIC_PROCESS(1113)	GO:0016053 organic acid biosynthetic process	GO_BP	29	3.17e-12	2.46e-10
NEGATIVE_REGULATION_OF_BIOLOGICAL_PROCESS(1215)	GO:0048519 negative regulation of biological process	GO_BP	30	4.7e-12	3.59e-10
MONOCARBOXYLIC_ACID_METABOLIC_PROCESS(1480)	GO:0032787 monocarboxylic acid metabolic process	GO_BP	33	4.95e-12	3.69e-10
RESPONSE_TO_PROTEIN_STIMULUS(374)	GO:0051789 response to protein stimulus	GO_BP	18	4.93e-12	3.69e-10
RESPONSE_TO_LIGHT_INTENSITY(278)	GO:0009642 response to light intensity	GO_BP	16	6.37e-12	4.68e-10
INTRACELLULAR_TRANSPORT(1422)	GO:0046907 intracellular transport	GO_BP	32	8.75e-12	6.35e-10
RESPONSE_TO_BACTERIUM(572)	GO:0009617 response to bacterium	GO_BP	21	1.03e-11	7.35e-10
ORGANIC_ACID_TRANSPORT(289)	GO:0015849 organic acid transport	GO_BP	16	1.11e-11	7.83e-10
SIGNAL_TRANSDUCTION(1659)	GO:0007165 signal transduction	GO_BP	34	2.11e-11	1.47e-09
RESPONSE_TO_HYDROGEN_PEROXIDE(263)	GO:0042542 response to hydrogen peroxide	GO_BP	15	3.38e-11	2.33e-09
AMINO_ACID_TRANSPORT(266)	GO:0006865 amino acid transport	GO_BP	15	3.93e-11	2.68e-09
AMINE_TRANSPORT(272)	GO:0015837 amine transport	GO_BP	15	5.3e-11	3.57e-09
MEMBRANE_FUSION(275)	GO:0061025 membrane fusion	GO_BP	15	6.13e-11	4.04e-09
CELLULAR_MEMBRANE_FUSION(275)	GO:0006944 cellular membrane fusion	GO_BP	15	6.13e-11	4.04e-09
SIGNAL_TRANSMISSION(1743)	GO:0023060 signal transmission	GO_BP	34	7.73e-11	5.03e-09
ESTABLISHMENT_OF_LOCALIZATION_IN_CELL(1553)	GO:0051649 establishment of localization in cell	GO_BP	32	8.05e-11	5.18e-09
CELLULAR_RESPONSE_TO_JASMONIC_ACID_STIMULUS(282)	GO:0071395 cellular response to jasmonic acid stimulus	GO_BP	15	8.56e-11	5.39e-09
JASMONIC_ACID_MEDIATED_SIGNALING_PATHWAY(282)	GO:0009867 jasmonic acid mediated signaling pathway	GO_BP	15	8.56e-11	5.39e-09
CARBOXYLIC_ACID_TRANSPORT(283)	GO:0046942 carboxylic acid transport	GO_BP	15	8.98e-11	5.58e-09
RESPONSE_TO_WOUNDING(340)	GO:0009611 response to wounding	GO_BP	16	1.1e-10	6.78e-09
CELLULAR_LOCALIZATION(1611)	GO:0051641 cellular localization	GO_BP	32	2e-10	1.21e-08
SYSTEMIC_ACQUIRED_RESISTANCE,_SALICYLIC_ACID_MEDIATED_SIGNALING_PATHWAY(251)	GO:0009862 systemic acquired resistance, salicylic acid mediated signaling pathway	GO_BP	14	2.07e-10	1.25e-08
RESPONSE_TO_INORGANIC_SUBSTANCE(1075)	GO:0010035 response to inorganic substance	GO_BP	26	2.33e-10	1.39e-08
RESPONSE_TO_HIGH_LIGHT_INTENSITY(224)	GO:0009644 response to high light intensity	GO_BP	13	5.95e-10	3.51e-08
OXOACID_METABOLIC_PROCESS(2099)	GO:0043436 oxoacid metabolic process	GO_BP	36	6.23e-10	3.6e-08
CARBOXYLIC_ACID_METABOLIC_PROCESS(2099)	GO:0019752 carboxylic acid metabolic process	GO_BP	36	6.23e-10	3.6e-08
ORGANIC_ACID_METABOLIC_PROCESS(2101)	GO:0006082 organic acid metabolic process	GO_BP	36	6.39e-10	3.66e-08
RESPONSE_TO_EXTERNAL_STIMULUS(1047)	GO:0009605 response to external stimulus	GO_BP	25	6.99e-10	3.96e-08
CELLULAR_KETONE_METABOLIC_PROCESS(2121)	GO:0042180 cellular ketone metabolic process	GO_BP	36	8.22e-10	4.61e-08
RESPONSE_TO_REACTIVE_OXYGEN_SPECIES(336)	GO:0000302 response to reactive oxygen species	GO_BP	15	8.66e-10	4.81e-08
RESPONSE_TO_ABIOTIC_STIMULUS(2615)	GO:0009628 response to abiotic stimulus	GO_BP	40	1.5e-09	8.23e-08
RESPONSE_TO_HEAT(303)	GO:0009408 response to heat	GO_BP	14	2.13e-09	1.16e-07
IMMUNE_EFFECTOR_PROCESS(273)	GO:0002252 immune effector process	GO_BP	13	5.79e-09	3.12e-07
DEFENSE_RESPONSE_TO_BACTERIUM(390)	GO:0042742 defense response to bacterium	GO_BP	15	6.02e-09	3.21e-07
CELLULAR_PROCESS(14300)	GO:0009987 cellular process	GO_BP	113	6.82e-09	3.61e-07
REGULATION_OF_CELLULAR_PROCESS(4571)	GO:0050794 regulation of cellular process	GO_BP	54	8.95e-09	4.69e-07
POSITIVE_REGULATION_OF_FLAVONOID_BIOSYNTHETIC_PROCESS(103)	GO:0009963 positive regulation of flavonoid biosynthetic process	GO_BP	9	1.05e-08	5.43e-07
RESPONSE_TO_ABSCISIC_ACID_STIMULUS(618)	GO:0009737 response to abscisic acid stimulus	GO_BP	18	1.14e-08	5.88e-07
RESPONSE_TO_ENDOGENOUS_STIMULUS(1604)	GO:0009719 response to endogenous stimulus	GO_BP	29	1.29e-08	6.56e-07
NEGATIVE_REGULATION_OF_CELLULAR_PROCESS(779)	GO:0048523 negative regulation of cellular process	GO_BP	20	1.3e-08	6.58e-07
CELLULAR_MODIFIED_AMINO_ACID_METABOLIC_PROCESS(708)	GO:0006575 cellular modified amino acid metabolic process	GO_BP	19	1.56e-08	7.83e-07
CELLULAR_RESPONSE_TO_ENDOGENOUS_STIMULUS(804)	GO:0071495 cellular response to endogenous stimulus	GO_BP	20	2.17e-08	1.08e-06
ABSCISIC_ACID_MEDIATED_SIGNALING_PATHWAY(252)	GO:0009738 abscisic acid mediated signaling pathway	GO_BP	12	2.28e-08	1.12e-06
SMALL_MOLECULE_METABOLIC_PROCESS(4053)	GO:0044281 small molecule metabolic process	GO_BP	49	2.93e-08	1.43e-06
RESPONSE_TO_OXIDATIVE_STRESS(586)	GO:0006979 response to oxidative stress	GO_BP	17	3.17e-08	1.53e-06
REGULATION_OF_BIOLOGICAL_PROCESS(5191)	GO:0050789 regulation of biological process	GO_BP	57	3.91e-08	1.88e-06
CELLULAR_RESPONSE_TO_ABSCISIC_ACID_STIMULUS(267)	GO:0071215 cellular response to abscisic acid stimulus	GO_BP	12	4.19e-08	1.99e-06
ION_TRANSPORT(1016)	GO:0006811 ion transport	GO_BP	22	4.48e-08	2.11e-06
REGULATION_OF_FLAVONOID_BIOSYNTHETIC_PROCESS(124)	GO:0009962 regulation of flavonoid biosynthetic process	GO_BP	9	4.7e-08	2.2e-06
MEMBRANE_ORGANIZATION(543)	GO:0061024 membrane organization	GO_BP	16	6.71e-08	3.09e-06
CELLULAR_MEMBRANE_ORGANIZATION(543)	GO:0016044 cellular membrane organization	GO_BP	16	6.71e-08	3.09e-06
ANION_TRANSPORT(350)	GO:0006820 anion transport	GO_BP	13	9.56e-08	4.37e-06
REGULATION_OF_SECONDARY_METABOLIC_PROCESS(157)	GO:0043455 regulation of secondary metabolic process	GO_BP	9	3.14e-07	1.42e-05
RESPONSE_TO_TEMPERATURE_STIMULUS(955)	GO:0009266 response to temperature stimulus	GO_BP	20	3.26e-07	1.46e-05
MAPK_CASCADE(209)	GO:0000165 MAPK cascade	GO_BP	10	3.37e-07	1.5e-05
BIOLOGICAL_REGULATION(6172)	GO:0065007 biological regulation	GO_BP	61	4.73e-07	2.09e-05
PROTEIN_FOLDING(338)	GO:0006457 protein folding	GO_BP	12	4.82e-07	2.11e-05
INTRACELLULAR_PROTEIN_KINASE_CASCADE(223)	GO:0007243 intracellular protein kinase cascade	GO_BP	10	5.94e-07	2.59e-05
FLAVONOID_BIOSYNTHETIC_PROCESS(225)	GO:0009813 flavonoid biosynthetic process	GO_BP	10	6.43e-07	2.78e-05
RESPONSE_TO_ETHYLENE_STIMULUS(353)	GO:0009723 response to ethylene stimulus	GO_BP	12	7.5e-07	3.22e-05
FLAVONOID_METABOLIC_PROCESS(250)	GO:0009812 flavonoid metabolic process	GO_BP	10	1.6e-06	6.83e-05
CELLULAR_MODIFIED_AMINO_ACID_BIOSYNTHETIC_PROCESS(532)	GO:0042398 cellular modified amino acid biosynthetic process	GO_BP	14	1.69e-06	7.15e-05
RESPONSE_TO_MECHANICAL_STIMULUS(63)	GO:0009612 response to mechanical stimulus	GO_BP	6	2.02e-06	8.48e-05
RESPONSE_TO_WATER_DEPRIVATION(413)	GO:0009414 response to water deprivation	GO_BP	12	3.63e-06	0.000151
RESPONSE_TO_WATER_STIMULUS(421)	GO:0009415 response to water stimulus	GO_BP	12	4.38e-06	0.00018
PROTEIN_PHOSPHORYLATION(1135)	GO:0006468 protein phosphorylation	GO_BP	20	4.36e-06	0.00018
OXYLIPIN_METABOLIC_PROCESS(167)	GO:0031407 oxylipin metabolic process	GO_BP	8	5.17e-06	0.000211
RESPONSE_TO_HORMONE_STIMULUS(1364)	GO:0009725 response to hormone stimulus	GO_BP	22	5.61e-06	0.000227
INDOLE-CONTAINING_COMPOUND_CATABOLIC_PROCESS(81)	GO:0042436 indole-containing compound catabolic process	GO_BP	6	7.86e-06	0.000316
CELLULAR_RESPONSE_TO_HORMONE_STIMULUS(630)	GO:0032870 cellular response to hormone stimulus	GO_BP	14	1.11e-05	0.000444
CELLULAR_METABOLIC_PROCESS(11467)	GO:0044237 cellular metabolic process	GO_BP	89	1.12e-05	0.000445
PHENYLPROPANOID_BIOSYNTHETIC_PROCESS(326)	GO:0009699 phenylpropanoid biosynthetic process	GO_BP	10	1.53e-05	0.000602
RESPONSE_TO_OSMOTIC_STRESS(834)	GO:0006970 response to osmotic stress	GO_BP	16	1.54e-05	0.000603
METABOLIC_PROCESS(13568)	GO:0008152 metabolic process	GO_BP	100	1.58e-05	0.000614
RESPONSE_TO_NITRATE(197)	GO:0010167 response to nitrate	GO_BP	8	1.64e-05	0.000632
INDOLE-CONTAINING_COMPOUND_METABOLIC_PROCESS(148)	GO:0042430 indole-containing compound metabolic process	GO_BP	7	2.21e-05	0.000845
NITRATE_TRANSPORT(207)	GO:0015706 nitrate transport	GO_BP	8	2.31e-05	0.000877
HORMONE-MEDIATED_SIGNALING_PATHWAY(589)	GO:0009755 hormone-mediated signaling pathway	GO_BP	13	2.49e-05	0.000938
BASIC_AMINO_ACID_TRANSPORT(29)	GO:0015802 basic amino acid transport	GO_BP	4	2.95e-05	0.0011
AMMONIUM_TRANSPORT(29)	GO:0015696 ammonium transport	GO_BP	4	2.95e-05	0.0011
DETECTION_OF_BIOTIC_STIMULUS(104)	GO:0009595 detection of biotic stimulus	GO_BP	6	3.01e-05	0.00111
DEFENSE_RESPONSE_BY_CALLOSE_DEPOSITION(62)	GO:0052542 defense response by callose deposition	GO_BP	5	3.15e-05	0.00116
ORGANIC_CATION_TRANSPORT(30)	GO:0015695 organic cation transport	GO_BP	4	3.33e-05	0.00121
JASMONIC_ACID_METABOLIC_PROCESS(159)	GO:0009694 jasmonic acid metabolic process	GO_BP	7	3.43e-05	0.00124
AROMATIC_COMPOUND_CATABOLIC_PROCESS(107)	GO:0019439 aromatic compound catabolic process	GO_BP	6	3.51e-05	0.00126
HYPEROSMOTIC_SALINITY_RESPONSE(161)	GO:0042538 hyperosmotic salinity response	GO_BP	7	3.7e-05	0.00133
CELL_COMMUNICATION(705)	GO:0007154 cell communication	GO_BP	14	3.74e-05	0.00133
PHOSPHATE-CONTAINING_COMPOUND_METABOLIC_PROCESS(1573)	GO:0006796 phosphate-containing compound metabolic process	GO_BP	22	4.83e-05	0.00171
PHOSPHORUS_METABOLIC_PROCESS(1574)	GO:0006793 phosphorus metabolic process	GO_BP	22	4.87e-05	0.00171
PHOSPHORYLATION(1355)	GO:0016310 phosphorylation	GO_BP	20	5.32e-05	0.00186
NUCLEOTIDE_TRANSPORT(35)	GO:0006862 nucleotide transport	GO_BP	4	5.78e-05	0.00201
AMINO_ACID_IMPORT(75)	GO:0043090 amino acid import	GO_BP	5	7.42e-05	0.00256
RESPONSE_TO_INSECT(76)	GO:0009625 response to insect	GO_BP	5	7.87e-05	0.0027
PHENYLPROPANOID_METABOLIC_PROCESS(400)	GO:0009698 phenylpropanoid metabolic process	GO_BP	10	8.19e-05	0.00279
REGULATION_OF_HYDROGEN_PEROXIDE_METABOLIC_PROCESS(187)	GO:0010310 regulation of hydrogen peroxide metabolic process	GO_BP	7	9.18e-05	0.00311
INDOLALKYLAMINE_CATABOLIC_PROCESS(79)	GO:0046218 indolalkylamine catabolic process	GO_BP	5	9.36e-05	0.00314
TRYPTOPHAN_CATABOLIC_PROCESS(79)	GO:0006569 tryptophan catabolic process	GO_BP	5	9.36e-05	0.00314
REGULATION_OF_OXYGEN_AND_REACTIVE_OXYGEN_SPECIES_METABOLIC_PROCESS(188)	GO:0080010 regulation of oxygen and reactive oxygen species metabolic process	GO_BP	7	9.47e-05	0.00316
JASMONIC_ACID_BIOSYNTHETIC_PROCESS(135)	GO:0009695 jasmonic acid biosynthetic process	GO_BP	6	0.00012	0.00398
INORGANIC_ANION_TRANSPORT(266)	GO:0015698 inorganic anion transport	GO_BP	8	0.000127	0.00417
AROMATIC_AMINO_ACID_FAMILY_CATABOLIC_PROCESS(86)	GO:0009074 aromatic amino acid family catabolic process	GO_BP	5	0.000137	0.00448
INDOLE-CONTAINING_COMPOUND_BIOSYNTHETIC_PROCESS(139)	GO:0042435 indole-containing compound biosynthetic process	GO_BP	6	0.00014	0.00456
OXYLIPIN_BIOSYNTHETIC_PROCESS(141)	GO:0031408 oxylipin biosynthetic process	GO_BP	6	0.000151	0.00488
CALLOSE_LOCALIZATION(93)	GO:0052545 callose localization	GO_BP	5	0.000194	0.00622
DETECTION_OF_STIMULUS(148)	GO:0051606 detection of stimulus	GO_BP	6	0.000194	0.00622
POLYSACCHARIDE_LOCALIZATION(94)	GO:0033037 polysaccharide localization	GO_BP	5	0.000203	0.00647
INTRACELLULAR_SIGNAL_TRANSDUCTION(222)	GO:0035556 intracellular signal transduction	GO_BP	7	0.000255	0.00806
INDOLALKYLAMINE_METABOLIC_PROCESS(102)	GO:0006586 indolalkylamine metabolic process	GO_BP	5	0.000292	0.00913
TRYPTOPHAN_METABOLIC_PROCESS(102)	GO:0006568 tryptophan metabolic process	GO_BP	5	0.000292	0.00913
POST-TRANSLATIONAL_PROTEIN_MODIFICATION(2069)	GO:0043687 post-translational protein modification	GO_BP	24	0.000361	0.0112
INDOLEACETIC_ACID_BIOSYNTHETIC_PROCESS(108)	GO:0009684 indoleacetic acid biosynthetic process	GO_BP	5	0.000376	0.0116
RESPONSE_TO_SALT_STRESS(780)	GO:0009651 response to salt stress	GO_BP	13	0.000383	0.0118
INDOLEACETIC_ACID_METABOLIC_PROCESS(109)	GO:0009683 indoleacetic acid metabolic process	GO_BP	5	0.000391	0.012
CELLULAR_PROTEIN_MODIFICATION_PROCESS(2764)	GO:0006464 cellular protein modification process	GO_BP	29	0.000436	0.0133
OLIGOPEPTIDE_TRANSPORT(116)	GO:0006857 oligopeptide transport	GO_BP	5	0.000514	0.0154
PEPTIDE_TRANSPORT(116)	GO:0015833 peptide transport	GO_BP	5	0.000514	0.0154
HYPEROSMOTIC_RESPONSE(250)	GO:0006972 hyperosmotic response	GO_BP	7	0.000509	0.0154
CELLULAR_BIOGENIC_AMINE_CATABOLIC_PROCESS(117)	GO:0042402 cellular biogenic amine catabolic process	GO_BP	5	0.000534	0.0159
CATION_TRANSPORT(810)	GO:0006812 cation transport	GO_BP	13	0.000542	0.0161
CELLULAR_BIOGENIC_AMINE_METABOLIC_PROCESS(181)	GO:0006576 cellular biogenic amine metabolic process	GO_BP	6	0.000548	0.0162
AUXIN_BIOSYNTHETIC_PROCESS(124)	GO:0009851 auxin biosynthetic process	GO_BP	5	0.000687	0.0202
RESPONSE_TO_LIGHT_STIMULUS(1182)	GO:0009416 response to light stimulus	GO_BP	16	0.000782	0.0228
PROLINE_TRANSPORT(74)	GO:0015824 proline transport	GO_BP	4	0.000851	0.0247
TRANSMEMBRANE_TRANSPORT(650)	GO:0055085 transmembrane transport	GO_BP	11	0.000956	0.0276
NEUTRAL_AMINO_ACID_TRANSPORT(77)	GO:0015804 neutral amino acid transport	GO_BP	4	0.00098	0.0282
AUXIN_METABOLIC_PROCESS(141)	GO:0009850 auxin metabolic process	GO_BP	5	0.0012	0.0342
RESPONSE_TO_OZONE(36)	GO:0010193 response to ozone	GO_BP	3	0.00122	0.0347
CELLULAR_MODIFIED_AMINO_ACID_CATABOLIC_PROCESS(142)	GO:0042219 cellular modified amino acid catabolic process	GO_BP	5	0.00123	0.0349
STAMEN_FILAMENT_DEVELOPMENT(8)	GO:0080086 stamen filament development	GO_BP	2	0.00126	0.0356
SECONDARY_METABOLIC_PROCESS(1241)	GO:0019748 secondary metabolic process	GO_BP	16	0.00129	0.0362
AGING(145)	GO:0007568 aging	GO_BP	5	0.00135	0.0377
RESPONSE_TO_RADIATION(1257)	GO:0009314 response to radiation	GO_BP	16	0.00147	0.0405
RESPONSE_TO_CYCLOPENTENONE(148)	GO:0010583 response to cyclopentenone	GO_BP	5	0.00147	0.0405
RESPONSE_TO_ORGANIC_CYCLIC_COMPOUND(148)	GO:0014070 response to organic cyclic compound	GO_BP	5	0.00147	0.0405
POSITIVE_REGULATION_OF_BIOSYNTHETIC_PROCESS(595)	GO:0009891 positive regulation of biosynthetic process	GO_BP	10	0.00171	0.0464
POSITIVE_REGULATION_OF_CELLULAR_BIOSYNTHETIC_PROCESS(595)	GO:0031328 positive regulation of cellular biosynthetic process	GO_BP	10	0.00171	0.0464
VESICLE-MEDIATED_TRANSPORT(597)	GO:0016192 vesicle-mediated transport	GO_BP	10	0.00175	0.0473

## Sheet: Cluster 3
Gene Set Name(NO. Genes)	Description	Category	NO. Genes in Overlap (k)	p value	FDR
INNATE_IMMUNE_RESPONSE(926)	GO:0045087 innate immune response	GO_BP	29	8.71e-22	3.51e-18
IMMUNE_SYSTEM_PROCESS(980)	GO:0002376 immune system process	GO_BP	29	3.95e-21	5.3e-18
IMMUNE_RESPONSE(980)	GO:0006955 immune response	GO_BP	29	3.95e-21	5.3e-18
DEFENSE_RESPONSE(1644)	GO:0006952 defense response	GO_BP	34	3.76e-20	3.79e-17
NEGATIVE_REGULATION_OF_CELL_DEATH(174)	GO:0060548 negative regulation of cell death	GO_BP	16	4.24e-19	3.41e-16
REGULATION_OF_DEFENSE_RESPONSE(529)	GO:0031347 regulation of defense response	GO_BP	22	5.44e-19	3.65e-16
REGULATION_OF_RESPONSE_TO_STRESS(544)	GO:0080134 regulation of response to stress	GO_BP	22	9.62e-19	5.53e-16
REGULATION_OF_RESPONSE_TO_STIMULUS(662)	GO:0048583 regulation of response to stimulus	GO_BP	23	3.48e-18	1.75e-15
RESPONSE_TO_BIOTIC_STIMULUS(1675)	GO:0009607 response to biotic stimulus	GO_BP	32	6.66e-18	2.98e-15
RESPONSE_TO_STRESS(4037)	GO:0006950 response to stress	GO_BP	46	1.02e-17	3.82e-15
NEGATIVE_REGULATION_OF_PROGRAMMED_CELL_DEATH(170)	GO:0043069 negative regulation of programmed cell death	GO_BP	15	1.04e-17	3.82e-15
REGULATION_OF_CELL_DEATH(405)	GO:0010941 regulation of cell death	GO_BP	19	2.21e-17	7.43e-15
REGULATION_OF_INNATE_IMMUNE_RESPONSE(415)	GO:0045088 regulation of innate immune response	GO_BP	19	3.41e-17	1.05e-14
REGULATION_OF_IMMUNE_RESPONSE(419)	GO:0050776 regulation of immune response	GO_BP	19	4.03e-17	1.08e-14
REGULATION_OF_IMMUNE_SYSTEM_PROCESS(419)	GO:0002682 regulation of immune system process	GO_BP	19	4.03e-17	1.08e-14
RESPONSE_TO_ORGANIC_SUBSTANCE(2739)	GO:0010033 response to organic substance	GO_BP	38	6.49e-17	1.63e-14
REGULATION_OF_PLANT-TYPE_HYPERSENSITIVE_RESPONSE(371)	GO:0010363 regulation of plant-type hypersensitive response	GO_BP	18	9.63e-17	2.28e-14
REGULATION_OF_CELLULAR_RESPONSE_TO_STRESS(379)	GO:0080135 regulation of cellular response to stress	GO_BP	18	1.38e-16	3.08e-14
PROTEIN_TARGETING_TO_MEMBRANE(392)	GO:0006612 protein targeting to membrane	GO_BP	18	2.42e-16	5.12e-14
REGULATION_OF_PROGRAMMED_CELL_DEATH(397)	GO:0043067 regulation of programmed cell death	GO_BP	18	2.99e-16	6.01e-14
HOST_PROGRAMMED_CELL_DEATH_INDUCED_BY_SYMBIONT(402)	GO:0034050 host programmed cell death induced by symbiont	GO_BP	18	3.68e-16	6.73e-14
PLANT-TYPE_HYPERSENSITIVE_RESPONSE(401)	GO:0009626 plant-type hypersensitive response	GO_BP	18	3.53e-16	6.73e-14
RESPONSE_TO_OTHER_ORGANISM(1411)	GO:0051707 response to other organism	GO_BP	28	5.48e-16	9.59e-14
CELL_DEATH(498)	GO:0008219 cell death	GO_BP	19	8.39e-16	1.35e-13
DEATH(498)	GO:0016265 death	GO_BP	19	8.39e-16	1.35e-13
ENDOPLASMIC_RETICULUM_UNFOLDED_PROTEIN_RESPONSE(184)	GO:0030968 endoplasmic reticulum unfolded protein response	GO_BP	14	9.47e-16	1.47e-13
CELLULAR_RESPONSE_TO_UNFOLDED_PROTEIN(186)	GO:0034620 cellular response to unfolded protein	GO_BP	14	1.09e-15	1.57e-13
RESPONSE_TO_UNFOLDED_PROTEIN(186)	GO:0006986 response to unfolded protein	GO_BP	14	1.09e-15	1.57e-13
ER-NUCLEUS_SIGNALING_PATHWAY(192)	GO:0006984 ER-nucleus signaling pathway	GO_BP	14	1.65e-15	2.21e-13
CELLULAR_RESPONSE_TO_PROTEIN_STIMULUS(192)	GO:0071445 cellular response to protein stimulus	GO_BP	14	1.65e-15	2.21e-13
SYSTEMIC_ACQUIRED_RESISTANCE(444)	GO:0009627 systemic acquired resistance	GO_BP	18	1.92e-15	2.5e-13
CELLULAR_RESPONSE_TO_BIOTIC_STIMULUS(195)	GO:0071216 cellular response to biotic stimulus	GO_BP	14	2.02e-15	2.54e-13
PROGRAMMED_CELL_DEATH(450)	GO:0012501 programmed cell death	GO_BP	18	2.41e-15	2.93e-13
DEFENSE_RESPONSE,_INCOMPATIBLE_INTERACTION(535)	GO:0009814 defense response, incompatible interaction	GO_BP	19	2.94e-15	3.48e-13
RESPONSE_TO_CHEMICAL_STIMULUS(3953)	GO:0042221 response to chemical stimulus	GO_BP	42	8.26e-15	9.5e-13
RESPONSE_TO_STIMULUS(6222)	GO:0050896 response to stimulus	GO_BP	52	9.12e-15	1.02e-12
RESPONSE_TO_CHITIN(421)	GO:0010200 response to chitin	GO_BP	17	1.35e-14	1.47e-12
RESPONSE_TO_ENDOPLASMIC_RETICULUM_STRESS(351)	GO:0034976 response to endoplasmic reticulum stress	GO_BP	16	1.45e-14	1.54e-12
SIGNALING(2317)	GO:0023052 signaling	GO_BP	32	5.68e-14	5.86e-12
CELLULAR_RESPONSE_TO_STRESS(1431)	GO:0033554 cellular response to stress	GO_BP	26	5.93e-14	5.97e-12
NEGATIVE_REGULATION_OF_DEFENSE_RESPONSE(273)	GO:0031348 negative regulation of defense response	GO_BP	14	1.61e-13	1.58e-11
NEGATIVE_REGULATION_OF_RESPONSE_TO_STIMULUS(346)	GO:0048585 negative regulation of response to stimulus	GO_BP	15	2.09e-13	2.01e-11
MULTI-ORGANISM_PROCESS(1804)	GO:0051704 multi-organism process	GO_BP	28	2.24e-13	2.1e-11
RESPONSE_TO_MOLECULE_OF_BACTERIAL_ORIGIN(101)	GO:0002237 response to molecule of bacterial origin	GO_BP	10	1.3e-12	1.19e-10
RESPONSE_TO_BACTERIUM(572)	GO:0009617 response to bacterium	GO_BP	17	1.59e-12	1.42e-10
CELLULAR_RESPONSE_TO_STIMULUS(2302)	GO:0051716 cellular response to stimulus	GO_BP	30	2.01e-12	1.76e-10
CELLULAR_RESPONSE_TO_CHEMICAL_STIMULUS(1403)	GO:0070887 cellular response to chemical stimulus	GO_BP	24	2.43e-12	2.08e-10
SALICYLIC_ACID_BIOSYNTHETIC_PROCESS(209)	GO:0009697 salicylic acid biosynthetic process	GO_BP	12	2.8e-12	2.35e-10
SALICYLIC_ACID_METABOLIC_PROCESS(222)	GO:0009696 salicylic acid metabolic process	GO_BP	12	5.48e-12	4.5e-10
TRANSPORT(3558)	GO:0006810 transport	GO_BP	36	8.33e-12	6.71e-10
CELLULAR_RESPONSE_TO_ORGANIC_SUBSTANCE(1221)	GO:0071310 cellular response to organic substance	GO_BP	22	9.05e-12	7.15e-10
RESPONSE_TO_PROTEIN_STIMULUS(374)	GO:0051789 response to protein stimulus	GO_BP	14	9.42e-12	7.29e-10
RESPONSE_TO_SALICYLIC_ACID_STIMULUS(470)	GO:0009751 response to salicylic acid stimulus	GO_BP	15	1.42e-11	1.08e-09
ESTABLISHMENT_OF_LOCALIZATION(3633)	GO:0051234 establishment of localization	GO_BP	36	1.52e-11	1.14e-09
RESPONSE_TO_FUNGUS(497)	GO:0009620 response to fungus	GO_BP	15	3.04e-11	2.22e-09
RESPONSE_TO_CARBOHYDRATE_STIMULUS(811)	GO:0009743 response to carbohydrate stimulus	GO_BP	18	3.61e-11	2.59e-09
LOCALIZATION(3799)	GO:0051179 localization	GO_BP	36	5.49e-11	3.88e-09
SALICYLIC_ACID_MEDIATED_SIGNALING_PATHWAY(349)	GO:0009863 salicylic acid mediated signaling pathway	GO_BP	13	5.86e-11	4.06e-09
CELLULAR_RESPONSE_TO_SALICYLIC_ACID_STIMULUS(351)	GO:0071446 cellular response to salicylic acid stimulus	GO_BP	13	6.27e-11	4.28e-09
NEGATIVE_REGULATION_OF_CELLULAR_PROCESS(779)	GO:0048523 negative regulation of cellular process	GO_BP	17	1.76e-10	1.18e-08
RESPIRATORY_BURST_INVOLVED_IN_DEFENSE_RESPONSE(121)	GO:0002679 respiratory burst involved in defense response	GO_BP	9	1.98e-10	1.29e-08
RESPIRATORY_BURST(121)	GO:0045730 respiratory burst	GO_BP	9	1.98e-10	1.29e-08
PROTEIN_TARGETING(906)	GO:0006605 protein targeting	GO_BP	18	2.09e-10	1.33e-08
NEGATIVE_REGULATION_OF_BIOLOGICAL_PROCESS(1215)	GO:0048519 negative regulation of biological process	GO_BP	20	4.51e-10	2.84e-08
SIGNAL_TRANSDUCTION(1659)	GO:0007165 signal transduction	GO_BP	23	4.7e-10	2.91e-08
ESTABLISHMENT_OF_LOCALIZATION_IN_CELL(1553)	GO:0051649 establishment of localization in cell	GO_BP	22	8.26e-10	5.04e-08
MEMBRANE_FUSION(275)	GO:0061025 membrane fusion	GO_BP	11	9.46e-10	5.6e-08
CELLULAR_MEMBRANE_FUSION(275)	GO:0006944 cellular membrane fusion	GO_BP	11	9.46e-10	5.6e-08
SIGNAL_TRANSMISSION(1743)	GO:0023060 signal transmission	GO_BP	23	1.21e-09	7.04e-08
ESTABLISHMENT_OF_PROTEIN_LOCALIZATION(1159)	GO:0045184 establishment of protein localization	GO_BP	19	1.42e-09	8.06e-08
PROTEIN_TRANSPORT(1159)	GO:0015031 protein transport	GO_BP	19	1.42e-09	8.06e-08
RESPONSE_TO_ENDOGENOUS_STIMULUS(1604)	GO:0009719 response to endogenous stimulus	GO_BP	22	1.49e-09	8.35e-08
CELLULAR_LOCALIZATION(1611)	GO:0051641 cellular localization	GO_BP	22	1.62e-09	8.92e-08
INTRACELLULAR_PROTEIN_TRANSPORT(1043)	GO:0006886 intracellular protein transport	GO_BP	18	1.88e-09	1.02e-07
RESPONSE_TO_JASMONIC_ACID_STIMULUS(471)	GO:0009753 response to jasmonic acid stimulus	GO_BP	13	2.02e-09	1.09e-07
CELLULAR_PROTEIN_LOCALIZATION(1057)	GO:0034613 cellular protein localization	GO_BP	18	2.3e-09	1.22e-07
PROTEIN_LOCALIZATION(1214)	GO:0008104 protein localization	GO_BP	19	3e-09	1.57e-07
CELLULAR_MACROMOLECULE_LOCALIZATION(1091)	GO:0070727 cellular macromolecule localization	GO_BP	18	3.75e-09	1.94e-07
SYSTEMIC_ACQUIRED_RESISTANCE,_SALICYLIC_ACID_MEDIATED_SIGNALING_PATHWAY(251)	GO:0009862 systemic acquired resistance, salicylic acid mediated signaling pathway	GO_BP	10	5.96e-09	3.04e-07
INTRACELLULAR_TRANSPORT(1422)	GO:0046907 intracellular transport	GO_BP	20	6.4e-09	3.22e-07
DEFENSE_RESPONSE_TO_FUNGUS(342)	GO:0050832 defense response to fungus	GO_BP	11	8.47e-09	4.21e-07
AMINO_ACID_TRANSPORT(266)	GO:0006865 amino acid transport	GO_BP	10	1.02e-08	4.99e-07
AMINE_TRANSPORT(272)	GO:0015837 amine transport	GO_BP	10	1.25e-08	6.04e-07
AROMATIC_COMPOUND_BIOSYNTHETIC_PROCESS(679)	GO:0019438 aromatic compound biosynthetic process	GO_BP	14	1.71e-08	8.21e-07
CARBOXYLIC_ACID_TRANSPORT(283)	GO:0046942 carboxylic acid transport	GO_BP	10	1.79e-08	8.48e-07
MAPK_CASCADE(209)	GO:0000165 MAPK cascade	GO_BP	9	1.89e-08	8.83e-07
MACROMOLECULE_LOCALIZATION(1528)	GO:0033036 macromolecule localization	GO_BP	20	2.1e-08	9.71e-07
ORGANIC_ACID_TRANSPORT(289)	GO:0015849 organic acid transport	GO_BP	10	2.17e-08	9.92e-07
INTRACELLULAR_PROTEIN_KINASE_CASCADE(223)	GO:0007243 intracellular protein kinase cascade	GO_BP	9	3.22e-08	1.46e-06
CELLULAR_AROMATIC_COMPOUND_METABOLIC_PROCESS(1017)	GO:0006725 cellular aromatic compound metabolic process	GO_BP	16	5.95e-08	2.66e-06
REGULATION_OF_CELLULAR_PROCESS(4571)	GO:0050794 regulation of cellular process	GO_BP	34	1.26e-07	5.56e-06
REGULATION_OF_HYDROGEN_PEROXIDE_METABOLIC_PROCESS(187)	GO:0010310 regulation of hydrogen peroxide metabolic process	GO_BP	8	1.27e-07	5.57e-06
REGULATION_OF_OXYGEN_AND_REACTIVE_OXYGEN_SPECIES_METABOLIC_PROCESS(188)	GO:0080010 regulation of oxygen and reactive oxygen species metabolic process	GO_BP	8	1.32e-07	5.73e-06
IMMUNE_EFFECTOR_PROCESS(273)	GO:0002252 immune effector process	GO_BP	9	1.7e-07	7.29e-06
ORGANIC_ACID_BIOSYNTHETIC_PROCESS(1113)	GO:0016053 organic acid biosynthetic process	GO_BP	16	1.99e-07	8.34e-06
CARBOXYLIC_ACID_BIOSYNTHETIC_PROCESS(1113)	GO:0046394 carboxylic acid biosynthetic process	GO_BP	16	1.99e-07	8.34e-06
JASMONIC_ACID_MEDIATED_SIGNALING_PATHWAY(282)	GO:0009867 jasmonic acid mediated signaling pathway	GO_BP	9	2.22e-07	9.12e-06
CELLULAR_RESPONSE_TO_JASMONIC_ACID_STIMULUS(282)	GO:0071395 cellular response to jasmonic acid stimulus	GO_BP	9	2.22e-07	9.12e-06
REGULATION_OF_BIOLOGICAL_PROCESS(5191)	GO:0050789 regulation of biological process	GO_BP	36	2.56e-07	1.04e-05
HEAT_ACCLIMATION(84)	GO:0010286 heat acclimation	GO_BP	6	2.99e-07	1.2e-05
DEFENSE_RESPONSE_TO_BACTERIUM(390)	GO:0042742 defense response to bacterium	GO_BP	10	3.24e-07	1.29e-05
RESPONSE_TO_EXTERNAL_STIMULUS(1047)	GO:0009605 response to external stimulus	GO_BP	15	5.26e-07	2.08e-05
MEMBRANE_ORGANIZATION(543)	GO:0061024 membrane organization	GO_BP	11	7.88e-07	3.05e-05
CELLULAR_MEMBRANE_ORGANIZATION(543)	GO:0016044 cellular membrane organization	GO_BP	11	7.88e-07	3.05e-05
HYDROGEN_PEROXIDE_METABOLIC_PROCESS(335)	GO:0042743 hydrogen peroxide metabolic process	GO_BP	9	8.98e-07	3.44e-05
DETECTION_OF_BIOTIC_STIMULUS(104)	GO:0009595 detection of biotic stimulus	GO_BP	6	9.8e-07	3.72e-05
RESPONSE_TO_WOUNDING(340)	GO:0009611 response to wounding	GO_BP	9	1.01e-06	3.81e-05
OXYGEN_AND_REACTIVE_OXYGEN_SPECIES_METABOLIC_PROCESS(347)	GO:0006800 oxygen and reactive oxygen species metabolic process	GO_BP	9	1.19e-06	4.44e-05
DEFENSE_RESPONSE_BY_CALLOSE_DEPOSITION(62)	GO:0052542 defense response by callose deposition	GO_BP	5	1.74e-06	6.44e-05
SMALL_MOLECULE_BIOSYNTHETIC_PROCESS(1859)	GO:0044283 small molecule biosynthetic process	GO_BP	19	2.12e-06	7.74e-05
RESPONSE_TO_HEAT(303)	GO:0009408 response to heat	GO_BP	8	4.25e-06	0.000154
CELLULAR_RESPONSE_TO_ENDOGENOUS_STIMULUS(804)	GO:0071495 cellular response to endogenous stimulus	GO_BP	12	5.41e-06	0.000195
INTRACELLULAR_SIGNAL_TRANSDUCTION(222)	GO:0035556 intracellular signal transduction	GO_BP	7	5.7e-06	0.000201
RESPONSE_TO_TEMPERATURE_STIMULUS(955)	GO:0009266 response to temperature stimulus	GO_BP	13	5.67e-06	0.000201
BIOLOGICAL_REGULATION(6172)	GO:0065007 biological regulation	GO_BP	37	6.1e-06	0.000214
DETECTION_OF_STIMULUS(148)	GO:0051606 detection of stimulus	GO_BP	6	6.92e-06	0.00024
MONOCARBOXYLIC_ACID_METABOLIC_PROCESS(1480)	GO:0032787 monocarboxylic acid metabolic process	GO_BP	16	7.77e-06	0.000267
CALLOSE_LOCALIZATION(93)	GO:0052545 callose localization	GO_BP	5	1.14e-05	0.000389
POLYSACCHARIDE_LOCALIZATION(94)	GO:0033037 polysaccharide localization	GO_BP	5	1.2e-05	0.000406
RESPONSE_TO_HORMONE_STIMULUS(1364)	GO:0009725 response to hormone stimulus	GO_BP	15	1.28e-05	0.000428
RESPONSE_TO_COLD(622)	GO:0009409 response to cold	GO_BP	10	1.88e-05	0.000624
CELLULAR_RESPONSE_TO_HEAT(18)	GO:0034605 cellular response to heat	GO_BP	3	3.27e-05	0.00108
REGULATION_OF_MULTI-ORGANISM_PROCESS(117)	GO:0043900 regulation of multi-organism process	GO_BP	5	3.29e-05	0.00108
DETECTION_OF_EXTERNAL_STIMULUS(60)	GO:0009581 detection of external stimulus	GO_BP	4	4.07e-05	0.00132
RESPONSE_TO_ABIOTIC_STIMULUS(2615)	GO:0009628 response to abiotic stimulus	GO_BP	20	7.49e-05	0.00241
REGULATION_OF_STARCH_BIOSYNTHETIC_PROCESS(3)	GO:0010581 regulation of starch biosynthetic process	GO_BP	2	8.73e-05	0.00279
ANION_TRANSPORT(350)	GO:0006820 anion transport	GO_BP	7	9.71e-05	0.00308
RESPONSE_TO_ABSCISIC_ACID_STIMULUS(618)	GO:0009737 response to abscisic acid stimulus	GO_BP	9	0.000106	0.00333
AMMONIUM_TRANSPORT(29)	GO:0015696 ammonium transport	GO_BP	3	0.000119	0.00369
BASIC_AMINO_ACID_TRANSPORT(29)	GO:0015802 basic amino acid transport	GO_BP	3	0.000119	0.00369
ABSCISIC_ACID_MEDIATED_SIGNALING_PATHWAY(252)	GO:0009738 abscisic acid mediated signaling pathway	GO_BP	6	0.000125	0.00383
ORGANIC_CATION_TRANSPORT(30)	GO:0015695 organic cation transport	GO_BP	3	0.000131	0.0039
REGULATION_OF_POLYSACCHARIDE_METABOLIC_PROCESS(4)	GO:0032881 regulation of polysaccharide metabolic process	GO_BP	2	0.000131	0.0039
REGULATION_OF_POLYSACCHARIDE_BIOSYNTHETIC_PROCESS(4)	GO:0032885 regulation of polysaccharide biosynthetic process	GO_BP	2	0.000131	0.0039
REGULATION_OF_GLUCAN_BIOSYNTHETIC_PROCESS(4)	GO:0010962 regulation of glucan biosynthetic process	GO_BP	2	0.000131	0.0039
CELLULAR_RESPONSE_TO_ABSCISIC_ACID_STIMULUS(267)	GO:0071215 cellular response to abscisic acid stimulus	GO_BP	6	0.000169	0.00501
RESPONSE_TO_ABSENCE_OF_LIGHT(34)	GO:0009646 response to absence of light	GO_BP	3	0.000184	0.00542
NUCLEOTIDE_TRANSPORT(35)	GO:0006862 nucleotide transport	GO_BP	3	0.0002	0.00583
CELLULAR_HEAT_ACCLIMATION(6)	GO:0070370 cellular heat acclimation	GO_BP	2	0.000243	0.00703
RESPONSE_TO_BRASSINOSTEROID_STIMULUS(114)	GO:0009741 response to brassinosteroid stimulus	GO_BP	4	0.000435	0.0125
VESICLE-MEDIATED_TRANSPORT(597)	GO:0016192 vesicle-mediated transport	GO_BP	8	0.00045	0.0128
CARBOXYLIC_ACID_METABOLIC_PROCESS(2099)	GO:0019752 carboxylic acid metabolic process	GO_BP	16	0.000464	0.0131
OXOACID_METABOLIC_PROCESS(2099)	GO:0043436 oxoacid metabolic process	GO_BP	16	0.000464	0.0131
ORGANIC_ACID_METABOLIC_PROCESS(2101)	GO:0006082 organic acid metabolic process	GO_BP	16	0.000469	0.0131
GOLGI_VESICLE_TRANSPORT(327)	GO:0048193 Golgi vesicle transport	GO_BP	6	0.000489	0.0136
CELLULAR_KETONE_METABOLIC_PROCESS(2121)	GO:0042180 cellular ketone metabolic process	GO_BP	16	0.00052	0.0143
CELLULAR_PROCESS(14300)	GO:0009987 cellular process	GO_BP	58	0.000673	0.0184
BIOSYNTHETIC_PROCESS(7941)	GO:0009058 biosynthetic process	GO_BP	38	0.00073	0.0199
CELLULAR_BIOSYNTHETIC_PROCESS(7714)	GO:0044249 cellular biosynthetic process	GO_BP	37	0.000868	0.0235
RESPONSE_TO_MECHANICAL_STIMULUS(63)	GO:0009612 response to mechanical stimulus	GO_BP	3	0.00102	0.0274
REGULATION_OF_CELLULAR_CARBOHYDRATE_METABOLIC_PROCESS(15)	GO:0010675 regulation of cellular carbohydrate metabolic process	GO_BP	2	0.00116	0.0307
REGULATION_OF_CARBOHYDRATE_BIOSYNTHETIC_PROCESS(15)	GO:0043255 regulation of carbohydrate biosynthetic process	GO_BP	2	0.00116	0.0307
POST-TRANSLATIONAL_PROTEIN_MODIFICATION(2069)	GO:0043687 post-translational protein modification	GO_BP	15	0.00119	0.0312
CELLULAR_PROTEIN_MODIFICATION_PROCESS(2764)	GO:0006464 cellular protein modification process	GO_BP	18	0.00124	0.0325
HYPEROSMOTIC_SALINITY_RESPONSE(161)	GO:0042538 hyperosmotic salinity response	GO_BP	4	0.00152	0.0392
CELL_SURFACE_RECEPTOR_SIGNALING_PATHWAY(161)	GO:0007166 cell surface receptor signaling pathway	GO_BP	4	0.00152	0.0392
RESPONSE_TO_LIGHT_INTENSITY(278)	GO:0009642 response to light intensity	GO_BP	5	0.0016	0.0407
PROLINE_TRANSPORT(74)	GO:0015824 proline transport	GO_BP	3	0.00159	0.0407
AMINO_ACID_IMPORT(75)	GO:0043090 amino acid import	GO_BP	3	0.00165	0.0419
NEUTRAL_AMINO_ACID_TRANSPORT(77)	GO:0015804 neutral amino acid transport	GO_BP	3	0.00178	0.0448

## Sheet: Cluster 4
Gene Set Name(NO. Genes)	Description	Category	NO. Genes in Overlap (k)	p value	FDR
RESPONSE_TO_CHEMICAL_STIMULUS(3953)	GO:0042221 response to chemical stimulus	GO_BP	26	1.95e-05	0.0324
RESPONSE_TO_STIMULUS(6222)	GO:0050896 response to stimulus	GO_BP	35	1.15e-05	0.0324

## Sheet: Cluster 5
Gene Set Name(NO. Genes)	Description	Category	NO. Genes in Overlap (k)	p value	FDR
RESPONSE_TO_CHITIN(421)	GO:0010200 response to chitin	GO_BP	6	1.64e-07	0.000311
RESPIRATORY_BURST(121)	GO:0045730 respiratory burst	GO_BP	4	9.88e-07	0.000626
RESPIRATORY_BURST_INVOLVED_IN_DEFENSE_RESPONSE(121)	GO:0002679 respiratory burst involved in defense response	GO_BP	4	9.88e-07	0.000626
RESPONSE_TO_CHEMICAL_STIMULUS(3953)	GO:0042221 response to chemical stimulus	GO_BP	11	4.14e-06	0.00197
RESPONSE_TO_CARBOHYDRATE_STIMULUS(811)	GO:0009743 response to carbohydrate stimulus	GO_BP	6	7.1e-06	0.0027
RESPONSE_TO_FUNGUS(497)	GO:0009620 response to fungus	GO_BP	5	1.12e-05	0.00355
RESPONSE_TO_ORGANIC_SUBSTANCE(2739)	GO:0010033 response to organic substance	GO_BP	9	1.41e-05	0.00384
IMMUNE_EFFECTOR_PROCESS(273)	GO:0002252 immune effector process	GO_BP	4	2.31e-05	0.00548
RESPONSE_TO_BIOTIC_STIMULUS(1675)	GO:0009607 response to biotic stimulus	GO_BP	7	4.12e-05	0.00837
INDOLE_GLUCOSINOLATE_METABOLIC_PROCESS(14)	GO:0042343 indole glucosinolate metabolic process	GO_BP	2	4.41e-05	0.00837
DEFENSE_RESPONSE_TO_FUNGUS(342)	GO:0050832 defense response to fungus	GO_BP	4	5.49e-05	0.00948
INDOLE-CONTAINING_COMPOUND_METABOLIC_PROCESS(148)	GO:0042430 indole-containing compound metabolic process	GO_BP	3	0.000109	0.0172
CELLULAR_RESPONSE_TO_HYPOXIA(24)	GO:0071456 cellular response to hypoxia	GO_BP	2	0.000119	0.0174
CELLULAR_RESPONSE_TO_OXYGEN_LEVELS(26)	GO:0071453 cellular response to oxygen levels	GO_BP	2	0.000138	0.0187
RESPONSE_TO_OTHER_ORGANISM(1411)	GO:0051707 response to other organism	GO_BP	6	0.000156	0.0198
CELL_WALL_MACROMOLECULE_CATABOLIC_PROCESS(29)	GO:0016998 cell wall macromolecule catabolic process	GO_BP	2	0.00017	0.0202
INNATE_IMMUNE_RESPONSE(926)	GO:0045087 innate immune response	GO_BP	5	0.000211	0.0236
IMMUNE_SYSTEM_PROCESS(980)	GO:0002376 immune system process	GO_BP	5	0.000274	0.0274
IMMUNE_RESPONSE(980)	GO:0006955 immune response	GO_BP	5	0.000274	0.0274
RESPONSE_TO_STRESS(4037)	GO:0006950 response to stress	GO_BP	9	0.000308	0.0293
RESPONSE_TO_STIMULUS(6222)	GO:0050896 response to stimulus	GO_BP	11	0.000333	0.0301
DEFENSE_RESPONSE(1644)	GO:0006952 defense response	GO_BP	6	0.000358	0.0309
MULTI-ORGANISM_PROCESS(1804)	GO:0051704 multi-organism process	GO_BP	6	0.000589	0.0486

## Sheet: Cluster 6
Gene Set Name(NO. Genes)	Description	Category	NO. Genes in Overlap (k)	p value	FDR
INDOLE-CONTAINING_COMPOUND_BIOSYNTHETIC_PROCESS(139)	GO:0042435 indole-containing compound biosynthetic process	GO_BP	2	0.000492	0.0216
INDOLEACETIC_ACID_BIOSYNTHETIC_PROCESS(108)	GO:0009684 indoleacetic acid biosynthetic process	GO_BP	2	0.0003	0.0216
AUXIN_BIOSYNTHETIC_PROCESS(124)	GO:0009851 auxin biosynthetic process	GO_BP	2	0.000394	0.0216
S-GLYCOSIDE_BIOSYNTHETIC_PROCESS(172)	GO:0016144 S-glycoside biosynthetic process	GO_BP	2	0.000748	0.0216
CYSTEINE_METABOLIC_PROCESS(213)	GO:0006534 cysteine metabolic process	GO_BP	2	0.00114	0.0216
CELLULAR_NITROGEN_COMPOUND_BIOSYNTHETIC_PROCESS(800)	GO:0044271 cellular nitrogen compound biosynthetic process	GO_BP	3	0.000696	0.0216
INDOLE-CONTAINING_COMPOUND_METABOLIC_PROCESS(148)	GO:0042430 indole-containing compound metabolic process	GO_BP	2	0.000557	0.0216
S-GLYCOSIDE_METABOLIC_PROCESS(205)	GO:0016143 S-glycoside metabolic process	GO_BP	2	0.00106	0.0216
GLYCOSINOLATE_BIOSYNTHETIC_PROCESS(172)	GO:0019758 glycosinolate biosynthetic process	GO_BP	2	0.000748	0.0216
CELLULAR_HORMONE_METABOLIC_PROCESS(170)	GO:0034754 cellular hormone metabolic process	GO_BP	2	0.000731	0.0216
AMINE_BIOSYNTHETIC_PROCESS(524)	GO:0009309 amine biosynthetic process	GO_BP	3	0.000202	0.0216
CELLULAR_AMINO_ACID_METABOLIC_PROCESS(880)	GO:0006520 cellular amino acid metabolic process	GO_BP	3	0.000918	0.0216
CELLULAR_AMINO_ACID_BIOSYNTHETIC_PROCESS(501)	GO:0008652 cellular amino acid biosynthetic process	GO_BP	3	0.000177	0.0216
INDOLEACETIC_ACID_METABOLIC_PROCESS(109)	GO:0009683 indoleacetic acid metabolic process	GO_BP	2	0.000306	0.0216
CELLULAR_AMINE_METABOLIC_PROCESS(944)	GO:0044106 cellular amine metabolic process	GO_BP	3	0.00113	0.0216
CYSTEINE_BIOSYNTHETIC_PROCESS(210)	GO:0019344 cysteine biosynthetic process	GO_BP	2	0.00111	0.0216
GLUCOSINOLATE_METABOLIC_PROCESS(205)	GO:0019760 glucosinolate metabolic process	GO_BP	2	0.00106	0.0216
GLYCOSINOLATE_METABOLIC_PROCESS(205)	GO:0019757 glycosinolate metabolic process	GO_BP	2	0.00106	0.0216
GLYCOSIDE_BIOSYNTHETIC_PROCESS(215)	GO:0016138 glycoside biosynthetic process	GO_BP	2	0.00116	0.0216
AUXIN_METABOLIC_PROCESS(141)	GO:0009850 auxin metabolic process	GO_BP	2	0.000506	0.0216
GLUCOSINOLATE_BIOSYNTHETIC_PROCESS(172)	GO:0019761 glucosinolate biosynthetic process	GO_BP	2	0.000748	0.0216
SERINE_FAMILY_AMINO_ACID_BIOSYNTHETIC_PROCESS(222)	GO:0009070 serine family amino acid biosynthetic process	GO_BP	2	0.00123	0.022
AMINE_METABOLIC_PROCESS(1030)	GO:0009308 amine metabolic process	GO_BP	3	0.00145	0.0246
CARBOXYLIC_ACID_BIOSYNTHETIC_PROCESS(1113)	GO:0046394 carboxylic acid biosynthetic process	GO_BP	3	0.00181	0.0264
GLYCOSIDE_METABOLIC_PROCESS(268)	GO:0016137 glycoside metabolic process	GO_BP	2	0.00178	0.0264
ORGANIC_ACID_BIOSYNTHETIC_PROCESS(1113)	GO:0016053 organic acid biosynthetic process	GO_BP	3	0.00181	0.0264
SERINE_FAMILY_AMINO_ACID_METABOLIC_PROCESS(271)	GO:0009069 serine family amino acid metabolic process	GO_BP	2	0.00182	0.0264
HORMONE_BIOSYNTHETIC_PROCESS(277)	GO:0042446 hormone biosynthetic process	GO_BP	2	0.0019	0.0266
SULFUR_AMINO_ACID_BIOSYNTHETIC_PROCESS(309)	GO:0000097 sulfur amino acid biosynthetic process	GO_BP	2	0.00236	0.0317
LEUCINE_BIOSYNTHETIC_PROCESS(9)	GO:0009098 leucine biosynthetic process	GO_BP	1	0.00243	0.0317
HORMONE_METABOLIC_PROCESS(322)	GO:0042445 hormone metabolic process	GO_BP	2	0.00256	0.0323
CELLULAR_NITROGEN_COMPOUND_METABOLIC_PROCESS(1369)	GO:0034641 cellular nitrogen compound metabolic process	GO_BP	3	0.00327	0.04
BRANCHED-CHAIN_AMINO_ACID_BIOSYNTHETIC_PROCESS(16)	GO:0009082 branched-chain amino acid biosynthetic process	GO_BP	1	0.00413	0.0475
LEUCINE_METABOLIC_PROCESS(16)	GO:0006551 leucine metabolic process	GO_BP	1	0.00413	0.0475

## Sheet: Cluster 7
no enrichment found

## Sheet: Cluster 8
Gene Set Name(NO. Genes)	Description	Category	NO. Genes in Overlap (k)	p value	FDR
GLYCOSINOLATE_METABOLIC_PROCESS(205)	GO:0019757 glycosinolate metabolic process	GO_BP	4	1.83e-06	0.000462
GLYCOSINOLATE_BIOSYNTHETIC_PROCESS(172)	GO:0019758 glycosinolate biosynthetic process	GO_BP	4	9.25e-07	0.000462
GLUCOSINOLATE_METABOLIC_PROCESS(205)	GO:0019760 glucosinolate metabolic process	GO_BP	4	1.83e-06	0.000462
S-GLYCOSIDE_METABOLIC_PROCESS(205)	GO:0016143 S-glycoside metabolic process	GO_BP	4	1.83e-06	0.000462
GLUCOSINOLATE_BIOSYNTHETIC_PROCESS(172)	GO:0019761 glucosinolate biosynthetic process	GO_BP	4	9.25e-07	0.000462
S-GLYCOSIDE_BIOSYNTHETIC_PROCESS(172)	GO:0016144 S-glycoside biosynthetic process	GO_BP	4	9.25e-07	0.000462
GLYCOSIDE_BIOSYNTHETIC_PROCESS(215)	GO:0016138 glycoside biosynthetic process	GO_BP	4	2.21e-06	0.000477
GLYCOSIDE_METABOLIC_PROCESS(268)	GO:0016137 glycoside metabolic process	GO_BP	4	5.21e-06	0.000984
SULFUR_COMPOUND_BIOSYNTHETIC_PROCESS(485)	GO:0044272 sulfur compound biosynthetic process	GO_BP	4	5.21e-05	0.00874
SULFUR_COMPOUND_METABOLIC_PROCESS(682)	GO:0006790 sulfur compound metabolic process	GO_BP	4	0.000193	0.0291

## Sheet: Cluster 9
no enrichment found

## Sheet: Cluster 10
no enrichment found
