# Supplementary material for: LPMO-oxidized cellulose oligosaccharides evoke immunity in Arabidopsis conferring resistance towards necrotrophic fungus B. cinerea
Source: Commun Biol. 2021 Jun 11;4:727. doi: 10.1038/s42003-021-02226-7 (PMC8196058; doi:10.1038/s42003-021-02226-7)
Supplement: Supplementary file 6 — Supplementary data 4 [file 42003_2021_2226_MOESM6_ESM.xlsx]

## Sheet: AA9_COS_UP
Supplementary DATA 4. Complete results of the Gene Ontology (GO) enrichment analysis of genes differentially expressed in Col-0 treated either with AA9_COS or cellobiose (Fig. 4e)
Statistical test method : Hypergeometric Test;
Multi-test adjustment method: Yekutieli (FDR under dependency)
Category: Biological process
Cutoff value: 0.05
Gene Set Name(NO, Genes)	Description	Category	NO, Genes in Overlap (k)	p value	FDR	-log2(FDR)
DEFENSE_RESPONSE(1644)	GO:0006952 defense response, GOslim:biological_process	GO_BP	211	9.88e-92	1.02e-87	86.9914
RESPONSE_TO_STRESS(4037)	GO:0006950 response to stress, GOslim:biological_process	GO_BP	303	7.8e-83	4.02e-79	78.3958
INNATE_IMMUNE_RESPONSE(926)	GO:0045087 innate immune response, GOslim:biological_process	GO_BP	158	1.3e-82	4.48e-79	78.3487
IMMUNE_SYSTEM_PROCESS(980)	GO:0002376 immune system process, GOslim:biological_process	GO_BP	161	4.02e-82	8.28e-79	78.082
IMMUNE_RESPONSE(980)	GO:0006955 immune response, GOslim:biological_process	GO_BP	161	4.02e-82	8.28e-79	78.082
RESPONSE_TO_CHITIN(421)	GO:0010200 response to chitin, GOslim:biological_process	GO_BP	117	1.78e-80	3.05e-77	76.5157
RESPONSE_TO_STIMULUS(6222)	GO:0050896 response to stimulus, GOslim:biological_process	GO_BP	366	1.46e-76	2.15e-73	72.6676
RESPONSE_TO_CHEMICAL_STIMULUS(3953)	GO:0042221 response to chemical stimulus, GOslim:biological_process	GO_BP	290	3.94e-76	5.08e-73	72.2941
RESPONSE_TO_BIOTIC_STIMULUS(1675)	GO:0009607 response to biotic stimulus, GOslim:biological_process	GO_BP	185	1.27e-69	1.45e-66	65.8386
RESPONSE_TO_OTHER_ORGANISM(1411)	GO:0051707 response to other organism, GOslim:biological_process	GO_BP	170	1.54e-68	1.59e-65	64.7986
RESPONSE_TO_ORGANIC_SUBSTANCE(2739)	GO:0010033 response to organic substance, GOslim:biological_process	GO_BP	218	1.4e-59	1.31e-56	55.8827
REGULATION_OF_DEFENSE_RESPONSE(529)	GO:0031347 regulation of defense response, GOslim:biological_process	GO_BP	105	1.59e-59	1.37e-56	55.8633
MULTI-ORGANISM_PROCESS(1804)	GO:0051704 multi-organism process, GOslim:biological_process	GO_BP	177	3.29e-59	2.61e-56	55.5834
RESPONSE_TO_ENDOPLASMIC_RETICULUM_STRESS(351)	GO:0034976 response to endoplasmic reticulum stress, GOslim:biological_process	GO_BP	90	4.98e-59	3.67e-56	55.4353
REGULATION_OF_RESPONSE_TO_STRESS(544)	GO:0080134 regulation of response to stress, GOslim:biological_process	GO_BP	105	1.73e-58	1.19e-55	54.9245
RESPONSE_TO_CARBOHYDRATE_STIMULUS(811)	GO:0009743 response to carbohydrate stimulus, GOslim:biological_process	GO_BP	122	1.52e-57	9.79e-55	54.0092
REGULATION_OF_RESPONSE_TO_STIMULUS(662)	GO:0048583 regulation of response to stimulus, GOslim:biological_process	GO_BP	109	1.14e-54	6.92e-52	51.1599
CELLULAR_RESPONSE_TO_STRESS(1431)	GO:0033554 cellular response to stress, GOslim:biological_process	GO_BP	150	8.62e-53	4.94e-50	49.3063
REGULATION_OF_CELL_DEATH(405)	GO:0010941 regulation of cell death, GOslim:biological_process	GO_BP	88	1.45e-52	7.89e-50	49.1029
CELL_DEATH(498)	GO:0008219 cell death, GOslim:biological_process	GO_BP	94	1.61e-51	7.91e-49	48.1018
DEATH(498)	GO:0016265 death, GOslim:biological_process	GO_BP	94	1.61e-51	7.91e-49	48.1018
REGULATION_OF_PROGRAMMED_CELL_DEATH(397)	GO:0043067 regulation of programmed cell death, GOslim:biological_process	GO_BP	86	2.87e-51	1.35e-48	47.8697
REGULATION_OF_PLANT-TYPE_HYPERSENSITIVE_RESPONSE(371)	GO:0010363 regulation of plant-type hypersensitive response, GOslim:biological_process	GO_BP	83	2.05e-50	9.19e-48	47.0367
PROGRAMMED_CELL_DEATH(450)	GO:0012501 programmed cell death, GOslim:biological_process	GO_BP	89	3.26e-50	1.4e-47	46.8539
REGULATION_OF_CELLULAR_RESPONSE_TO_STRESS(379)	GO:0080135 regulation of cellular response to stress, GOslim:biological_process	GO_BP	83	8.64e-50	3.56e-47	46.4486
PLANT-TYPE_HYPERSENSITIVE_RESPONSE(401)	GO:0009626 plant-type hypersensitive response, GOslim:biological_process	GO_BP	84	4.47e-49	1.77e-46	45.752
HOST_PROGRAMMED_CELL_DEATH_INDUCED_BY_SYMBIONT(402)	GO:0034050 host programmed cell death induced by symbiont, GOslim:biological_process	GO_BP	84	5.3e-49	2.02e-46	45.6946
PROTEIN_TARGETING_TO_MEMBRANE(392)	GO:0006612 protein targeting to membrane, GOslim:biological_process	GO_BP	83	8.38e-49	3.08e-46	45.5114
REGULATION_OF_IMMUNE_SYSTEM_PROCESS(419)	GO:0002682 regulation of immune system process, GOslim:biological_process	GO_BP	85	1.06e-48	3.63e-46	45.4401
REGULATION_OF_IMMUNE_RESPONSE(419)	GO:0050776 regulation of immune response, GOslim:biological_process	GO_BP	85	1.06e-48	3.63e-46	45.4401
DEFENSE_RESPONSE,_INCOMPATIBLE_INTERACTION(535)	GO:0009814 defense response, incompatible interaction, GOslim:biological_process	GO_BP	93	2.84e-48	9.45e-46	45.0246
REGULATION_OF_INNATE_IMMUNE_RESPONSE(415)	GO:0045088 regulation of innate immune response, GOslim:biological_process	GO_BP	84	4.64e-48	1.49e-45	44.8268
CELLULAR_RESPONSE_TO_STIMULUS(2302)	GO:0051716 cellular response to stimulus, GOslim:biological_process	GO_BP	180	6.23e-47	1.94e-44	43.7122
RESPONSE_TO_FUNGUS(497)	GO:0009620 response to fungus, GOslim:biological_process	GO_BP	86	1.79e-44	5.43e-42	41.2652
NEGATIVE_REGULATION_OF_CELL_DEATH(174)	GO:0060548 negative regulation of cell death, GOslim:biological_process	GO_BP	58	1.94e-43	5.7e-41	40.2441
SYSTEMIC_ACQUIRED_RESISTANCE(444)	GO:0009627 systemic acquired resistance, GOslim:biological_process	GO_BP	81	2.21e-43	6.34e-41	40.1979
DEFENSE_RESPONSE_TO_FUNGUS(342)	GO:0050832 defense response to fungus, GOslim:biological_process	GO_BP	73	3.87e-43	1.08e-40	39.9666
NEGATIVE_REGULATION_OF_PROGRAMMED_CELL_DEATH(170)	GO:0043069 negative regulation of programmed cell death, GOslim:biological_process	GO_BP	57	8.08e-43	2.19e-40	39.6596
RESPIRATORY_BURST(121)	GO:0045730 respiratory burst, GOslim:biological_process	GO_BP	50	2.96e-41	7.64e-39	38.1169
RESPIRATORY_BURST_INVOLVED_IN_DEFENSE_RESPONSE(121)	GO:0002679 respiratory burst involved in defense response, GOslim:biological_process	GO_BP	50	2.96e-41	7.64e-39	38.1169
ER-NUCLEUS_SIGNALING_PATHWAY(192)	GO:0006984 ER-nucleus signaling pathway, GOslim:biological_process	GO_BP	57	2.1e-40	5.28e-38	37.2774
CELLULAR_RESPONSE_TO_BIOTIC_STIMULUS(195)	GO:0071216 cellular response to biotic stimulus, GOslim:biological_process	GO_BP	57	4.28e-40	1.05e-37	36.9788
RESPONSE_TO_SALICYLIC_ACID_STIMULUS(470)	GO:0009751 response to salicylic acid stimulus, GOslim:biological_process	GO_BP	79	4.77e-40	1.14e-37	36.9431
CELLULAR_RESPONSE_TO_UNFOLDED_PROTEIN(186)	GO:0034620 cellular response to unfolded protein, GOslim:biological_process	GO_BP	55	6.15e-39	1.41e-36	35.8508
RESPONSE_TO_UNFOLDED_PROTEIN(186)	GO:0006986 response to unfolded protein, GOslim:biological_process	GO_BP	55	6.15e-39	1.41e-36	35.8508
CELLULAR_RESPONSE_TO_PROTEIN_STIMULUS(192)	GO:0071445 cellular response to protein stimulus, GOslim:biological_process	GO_BP	55	2.51e-38	5.62e-36	35.2503
ENDOPLASMIC_RETICULUM_UNFOLDED_PROTEIN_RESPONSE(184)	GO:0030968 endoplasmic reticulum unfolded protein response, GOslim:biological_process	GO_BP	54	4.21e-38	9.23e-36	35.0348
SALICYLIC_ACID_MEDIATED_SIGNALING_PATHWAY(349)	GO:0009863 salicylic acid mediated signaling pathway, GOslim:biological_process	GO_BP	66	3.09e-36	6.64e-34	33.1778
CELLULAR_RESPONSE_TO_SALICYLIC_ACID_STIMULUS(351)	GO:0071446 cellular response to salicylic acid stimulus, GOslim:biological_process	GO_BP	66	4.19e-36	8.82e-34	33.0545
CELLULAR_RESPONSE_TO_ORGANIC_SUBSTANCE(1221)	GO:0071310 cellular response to organic substance, GOslim:biological_process	GO_BP	113	1.31e-34	2.7e-32	31.5686
NEGATIVE_REGULATION_OF_DEFENSE_RESPONSE(273)	GO:0031348 negative regulation of defense response, GOslim:biological_process	GO_BP	58	2.71e-34	5.48e-32	31.2612
RESPONSE_TO_BACTERIUM(572)	GO:0009617 response to bacterium, GOslim:biological_process	GO_BP	78	6.71e-34	1.33e-31	30.8761
CELLULAR_RESPONSE_TO_CHEMICAL_STIMULUS(1403)	GO:0070887 cellular response to chemical stimulus, GOslim:biological_process	GO_BP	120	8.72e-34	1.7e-31	30.7696
NEGATIVE_REGULATION_OF_RESPONSE_TO_STIMULUS(346)	GO:0048585 negative regulation of response to stimulus, GOslim:biological_process	GO_BP	62	6.55e-33	1.25e-30	29.9031
SIGNALING(2317)	GO:0023052 signaling, GOslim:biological_process	GO_BP	154	6.54e-32	1.23e-29	28.9101
PROTEIN_TARGETING(906)	GO:0006605 protein targeting, GOslim:biological_process	GO_BP	91	3.33e-30	6.14e-28	27.2118
IMMUNE_EFFECTOR_PROCESS(273)	GO:0002252 immune effector process, GOslim:biological_process	GO_BP	53	9.76e-30	1.77e-27	26.752
SALICYLIC_ACID_BIOSYNTHETIC_PROCESS(209)	GO:0009697 salicylic acid biosynthetic process, GOslim:biological_process	GO_BP	47	6.65e-29	1.18e-26	25.9281
SALICYLIC_ACID_METABOLIC_PROCESS(222)	GO:0009696 salicylic acid metabolic process, GOslim:biological_process	GO_BP	48	7.78e-29	1.36e-26	25.8665
ESTABLISHMENT_OF_PROTEIN_LOCALIZATION(1159)	GO:0045184 establishment of protein localization, GOslim:biological_process	GO_BP	100	2.56e-28	4.33e-26	25.3635
PROTEIN_TRANSPORT(1159)	GO:0015031 protein transport, GOslim:biological_process	GO_BP	100	2.56e-28	4.33e-26	25.3635
LOCALIZATION(3799)	GO:0051179 localization, GOslim:biological_process	GO_BP	197	7.69e-28	1.28e-25	24.8928
TRANSPORT(3558)	GO:0006810 transport, GOslim:biological_process	GO_BP	189	8.71e-28	1.42e-25	24.8477
INTRACELLULAR_PROTEIN_TRANSPORT(1043)	GO:0006886 intracellular protein transport, GOslim:biological_process	GO_BP	93	2.69e-27	4.34e-25	24.3625
CELLULAR_MACROMOLECULE_LOCALIZATION(1091)	GO:0070727 cellular macromolecule localization, GOslim:biological_process	GO_BP	95	3.6e-27	5.72e-25	24.2426
CELLULAR_PROTEIN_LOCALIZATION(1057)	GO:0034613 cellular protein localization, GOslim:biological_process	GO_BP	93	6.67e-27	1.04e-24	23.983
PROTEIN_LOCALIZATION(1214)	GO:0008104 protein localization, GOslim:biological_process	GO_BP	100	7.31e-27	1.12e-24	23.9508
ESTABLISHMENT_OF_LOCALIZATION(3633)	GO:0051234 establishment of localization, GOslim:biological_process	GO_BP	189	1.01e-26	1.53e-24	23.8153
MACROMOLECULE_LOCALIZATION(1528)	GO:0033036 macromolecule localization, GOslim:biological_process	GO_BP	113	1.17e-26	1.74e-24	23.7595
PROTEIN_PHOSPHORYLATION(1135)	GO:0006468 protein phosphorylation, GOslim:biological_process	GO_BP	96	1.41e-26	2.08e-24	23.6819
AMINO_ACID_TRANSPORT(266)	GO:0006865 amino acid transport, GOslim:biological_process	GO_BP	48	8.42e-26	1.22e-23	22.9136
NEGATIVE_REGULATION_OF_BIOLOGICAL_PROCESS(1215)	GO:0048519 negative regulation of biological process, GOslim:biological_process	GO_BP	98	1.11e-25	1.59e-23	22.7986
CELLULAR_AROMATIC_COMPOUND_METABOLIC_PROCESS(1017)	GO:0006725 cellular aromatic compound metabolic process, GOslim:biological_process	GO_BP	89	1.35e-25	1.9e-23	22.7212
RESPONSE_TO_PROTEIN_STIMULUS(374)	GO:0051789 response to protein stimulus, GOslim:biological_process	GO_BP	55	1.6e-25	2.23e-23	22.6517
SIGNAL_TRANSDUCTION(1659)	GO:0007165 signal transduction, GOslim:biological_process	GO_BP	116	1.96e-25	2.7e-23	22.5686
AMINE_TRANSPORT(272)	GO:0015837 amine transport, GOslim:biological_process	GO_BP	48	1.99e-25	2.7e-23	22.5686
RESPONSE_TO_LIGHT_INTENSITY(278)	GO:0009642 response to light intensity, GOslim:biological_process	GO_BP	48	4.6e-25	6.15e-23	22.2111
CARBOXYLIC_ACID_TRANSPORT(283)	GO:0046942 carboxylic acid transport, GOslim:biological_process	GO_BP	48	9.11e-25	1.2e-22	21.9208
RESPONSE_TO_HEAT(303)	GO:0009408 response to heat, GOslim:biological_process	GO_BP	49	1.88e-24	2.46e-22	21.6091
ORGANIC_ACID_TRANSPORT(289)	GO:0015849 organic acid transport, GOslim:biological_process	GO_BP	48	2.04e-24	2.62e-22	21.5817
MEMBRANE_FUSION(275)	GO:0061025 membrane fusion, GOslim:biological_process	GO_BP	47	2.13e-24	2.68e-22	21.5719
CELLULAR_MEMBRANE_FUSION(275)	GO:0006944 cellular membrane fusion, GOslim:biological_process	GO_BP	47	2.13e-24	2.68e-22	21.5719
INTRACELLULAR_TRANSPORT(1422)	GO:0046907 intracellular transport, GOslim:biological_process	GO_BP	104	3.7e-24	4.6e-22	21.3372
RESPONSE_TO_JASMONIC_ACID_STIMULUS(471)	GO:0009753 response to jasmonic acid stimulus, GOslim:biological_process	GO_BP	59	4.32e-24	5.3e-22	21.2757
RESPONSE_TO_OXIDATIVE_STRESS(586)	GO:0006979 response to oxidative stress, GOslim:biological_process	GO_BP	65	8.11e-24	9.83e-22	21.0074
SIGNAL_TRANSMISSION(1743)	GO:0023060 signal transmission, GOslim:biological_process	GO_BP	116	9.5e-24	1.14e-21	20.9431
PHOSPHORYLATION(1355)	GO:0016310 phosphorylation, GOslim:biological_process	GO_BP	100	1.7e-23	2.02e-21	20.6946
SYSTEMIC_ACQUIRED_RESISTANCE,_SALICYLIC_ACID_MEDIATED_SIGNALING_PATHWAY(251)	GO:0009862 systemic acquired resistance, salicylic acid mediated signaling pathway, GOslim:biological_process	GO_BP	44	2.67e-23	3.13e-21	20.5045
DEFENSE_RESPONSE_TO_BACTERIUM(390)	GO:0042742 defense response to bacterium, GOslim:biological_process	GO_BP	53	3.37e-23	3.9e-21	20.4089
ESTABLISHMENT_OF_LOCALIZATION_IN_CELL(1553)	GO:0051649 establishment of localization in cell, GOslim:biological_process	GO_BP	107	5.8e-23	6.65e-21	20.1772
CELLULAR_LOCALIZATION(1611)	GO:0051641 cellular localization, GOslim:biological_process	GO_BP	109	8.12e-23	9.2e-21	20.0362
AROMATIC_COMPOUND_BIOSYNTHETIC_PROCESS(679)	GO:0019438 aromatic compound biosynthetic process, GOslim:biological_process	GO_BP	68	1.32e-22	1.48e-20	19.8297
RESPONSE_TO_HIGH_LIGHT_INTENSITY(224)	GO:0009644 response to high light intensity, GOslim:biological_process	GO_BP	41	2.09e-22	2.32e-20	19.6345
PHOSPHATE-CONTAINING_COMPOUND_METABOLIC_PROCESS(1573)	GO:0006796 phosphate-containing compound metabolic process, GOslim:biological_process	GO_BP	106	4.66e-22	5.11e-20	19.2916
PHOSPHORUS_METABOLIC_PROCESS(1574)	GO:0006793 phosphorus metabolic process, GOslim:biological_process	GO_BP	106	4.87e-22	5.29e-20	19.2765
JASMONIC_ACID_MEDIATED_SIGNALING_PATHWAY(282)	GO:0009867 jasmonic acid mediated signaling pathway, GOslim:biological_process	GO_BP	44	1.59e-21	1.69e-19	18.7721
CELLULAR_RESPONSE_TO_JASMONIC_ACID_STIMULUS(282)	GO:0071395 cellular response to jasmonic acid stimulus, GOslim:biological_process	GO_BP	44	1.59e-21	1.69e-19	18.7721
RESPONSE_TO_TEMPERATURE_STIMULUS(955)	GO:0009266 response to temperature stimulus, GOslim:biological_process	GO_BP	79	2.27e-21	2.39e-19	18.6216
RESPONSE_TO_ENDOGENOUS_STIMULUS(1604)	GO:0009719 response to endogenous stimulus, GOslim:biological_process	GO_BP	105	5.73e-21	5.96e-19	18.2248
RESPONSE_TO_HYDROGEN_PEROXIDE(263)	GO:0042542 response to hydrogen peroxide, GOslim:biological_process	GO_BP	42	6.15e-21	6.34e-19	18.1979
CELLULAR_RESPONSE_TO_ENDOGENOUS_STIMULUS(804)	GO:0071495 cellular response to endogenous stimulus, GOslim:biological_process	GO_BP	71	1.02e-20	1.04e-18	17.983
DEFENSE_RESPONSE_BY_CALLOSE_DEPOSITION(62)	GO:0052542 defense response by callose deposition, GOslim:biological_process	GO_BP	24	6.68e-20	6.75e-18	17.1707
NEGATIVE_REGULATION_OF_CELLULAR_PROCESS(779)	GO:0048523 negative regulation of cellular process, GOslim:biological_process	GO_BP	67	4.87e-19	4.88e-17	16.3116
RESPONSE_TO_WOUNDING(340)	GO:0009611 response to wounding, GOslim:biological_process	GO_BP	44	1.02e-18	1.01e-16	15.9957
RESPONSE_TO_INORGANIC_SUBSTANCE(1075)	GO:0010035 response to inorganic substance, GOslim:biological_process	GO_BP	79	1.58e-18	1.55e-16	15.8097
MAPK_CASCADE(209)	GO:0000165 MAPK cascade, GOslim:biological_process	GO_BP	35	3.14e-18	3.06e-16	15.5143
CELLULAR_PROTEIN_MODIFICATION_PROCESS(2764)	GO:0006464 cellular protein modification process, GOslim:biological_process	GO_BP	139	6.14e-18	5.91e-16	15.2284
RESPONSE_TO_ABIOTIC_STIMULUS(2615)	GO:0009628 response to abiotic stimulus, GOslim:biological_process	GO_BP	134	6.54e-18	6.25e-16	15.2041
SMALL_MOLECULE_BIOSYNTHETIC_PROCESS(1859)	GO:0044283 small molecule biosynthetic process, GOslim:biological_process	GO_BP	107	1.58e-17	1.49e-15	14.8268
INTRACELLULAR_PROTEIN_KINASE_CASCADE(223)	GO:0007243 intracellular protein kinase cascade, GOslim:biological_process	GO_BP	35	1.91e-17	1.79e-15	14.7471
RESPONSE_TO_REACTIVE_OXYGEN_SPECIES(336)	GO:0000302 response to reactive oxygen species, GOslim:biological_process	GO_BP	42	1.97e-17	1.83e-15	14.7375
MEMBRANE_ORGANIZATION(543)	GO:0061024 membrane organization, GOslim:biological_process	GO_BP	53	2.2e-17	2.01e-15	14.6968
CELLULAR_MEMBRANE_ORGANIZATION(543)	GO:0016044 cellular membrane organization, GOslim:biological_process	GO_BP	53	2.2e-17	2.01e-15	14.6968
CELLULAR_PROCESS(14300)	GO:0009987 cellular process, GOslim:biological_process	GO_BP	438	4.42e-17	3.99e-15	14.399
REGULATION_OF_CELLULAR_PROCESS(4571)	GO:0050794 regulation of cellular process, GOslim:biological_process	GO_BP	192	5.96e-17	5.34e-15	14.2725
RESPONSE_TO_MOLECULE_OF_BACTERIAL_ORIGIN(101)	GO:0002237 response to molecule of bacterial origin, GOslim:biological_process	GO_BP	25	8.34e-17	7.41e-15	14.1302
CALLOSE_LOCALIZATION(93)	GO:0052545 callose localization, GOslim:biological_process	GO_BP	24	1.55e-16	1.36e-14	13.8665
POLYSACCHARIDE_LOCALIZATION(94)	GO:0033037 polysaccharide localization, GOslim:biological_process	GO_BP	24	1.9e-16	1.66e-14	13.7799
CARBOXYLIC_ACID_BIOSYNTHETIC_PROCESS(1113)	GO:0046394 carboxylic acid biosynthetic process, GOslim:biological_process	GO_BP	76	3.26e-16	2.8e-14	13.5528
ORGANIC_ACID_BIOSYNTHETIC_PROCESS(1113)	GO:0016053 organic acid biosynthetic process, GOslim:biological_process	GO_BP	76	3.26e-16	2.8e-14	13.5528
POST-TRANSLATIONAL_PROTEIN_MODIFICATION(2069)	GO:0043687 post-translational protein modification, GOslim:biological_process	GO_BP	111	4.11e-16	3.5e-14	13.4559
ABSCISIC_ACID_MEDIATED_SIGNALING_PATHWAY(252)	GO:0009738 abscisic acid mediated signaling pathway, GOslim:biological_process	GO_BP	35	5.55e-16	4.69e-14	13.3288
BIOLOGICAL_REGULATION(6172)	GO:0065007 biological regulation, GOslim:biological_process	GO_BP	232	2.3e-15	1.93e-13	12.7144
RESPONSE_TO_ETHYLENE_STIMULUS(353)	GO:0009723 response to ethylene stimulus, GOslim:biological_process	GO_BP	40	2.36e-15	1.97e-13	12.7055
CELLULAR_RESPONSE_TO_ABSCISIC_ACID_STIMULUS(267)	GO:0071215 cellular response to abscisic acid stimulus, GOslim:biological_process	GO_BP	35	2.69e-15	2.22e-13	12.6536
RESPONSE_TO_ABSCISIC_ACID_STIMULUS(618)	GO:0009737 response to abscisic acid stimulus, GOslim:biological_process	GO_BP	53	3.22e-15	2.64e-13	12.5784
REGULATION_OF_BIOLOGICAL_PROCESS(5191)	GO:0050789 regulation of biological process, GOslim:biological_process	GO_BP	204	3.93e-15	3.19e-13	12.4962
DETECTION_OF_BIOTIC_STIMULUS(104)	GO:0009595 detection of biotic stimulus, GOslim:biological_process	GO_BP	23	1.15e-14	9.28e-13	12.0325
PROTEIN_FOLDING(338)	GO:0006457 protein folding, GOslim:biological_process	GO_BP	38	1.5e-14	1.2e-12	11.9208
MONOCARBOXYLIC_ACID_METABOLIC_PROCESS(1480)	GO:0032787 monocarboxylic acid metabolic process, GOslim:biological_process	GO_BP	85	5.83e-14	4.62e-12	11.3354
REGULATION_OF_HYDROGEN_PEROXIDE_METABOLIC_PROCESS(187)	GO:0010310 regulation of hydrogen peroxide metabolic process, GOslim:biological_process	GO_BP	28	9.06e-14	7.13e-12	11.1469
REGULATION_OF_OXYGEN_AND_REACTIVE_OXYGEN_SPECIES_METABOLIC_PROCESS(188)	GO:0080010 regulation of oxygen and reactive oxygen species metabolic process, GOslim:biological_process	GO_BP	28	1.02e-13	7.96e-12	11.0991
RESPONSE_TO_EXTERNAL_STIMULUS(1047)	GO:0009605 response to external stimulus, GOslim:biological_process	GO_BP	68	1.26e-13	9.8e-12	11.0088
CELLULAR_MODIFIED_AMINO_ACID_METABOLIC_PROCESS(708)	GO:0006575 cellular modified amino acid metabolic process, GOslim:biological_process	GO_BP	54	1.49e-13	1.14e-11	10.9431
RESPONSE_TO_HORMONE_STIMULUS(1364)	GO:0009725 response to hormone stimulus, GOslim:biological_process	GO_BP	79	3.32e-13	2.54e-11	10.5952
MACROMOLECULE_MODIFICATION(3188)	GO:0043412 macromolecule modification, GOslim:biological_process	GO_BP	139	3.53e-13	2.68e-11	10.5719
INTRACELLULAR_SIGNAL_TRANSDUCTION(222)	GO:0035556 intracellular signal transduction, GOslim:biological_process	GO_BP	29	7.23e-13	5.44e-11	10.2644
ANION_TRANSPORT(350)	GO:0006820 anion transport, GOslim:biological_process	GO_BP	36	8.33e-13	6.23e-11	10.2055
METABOLIC_PROCESS(13568)	GO:0008152 metabolic process, GOslim:biological_process	GO_BP	405	1.01e-12	7.51e-11	10.1244
DETECTION_OF_STIMULUS(148)	GO:0051606 detection of stimulus, GOslim:biological_process	GO_BP	24	1.18e-12	8.69e-11	10.061
CELLULAR_RESPONSE_TO_HORMONE_STIMULUS(630)	GO:0032870 cellular response to hormone stimulus, GOslim:biological_process	GO_BP	47	1.22e-11	8.93e-10	9.04915
CELLULAR_METABOLIC_PROCESS(11467)	GO:0044237 cellular metabolic process, GOslim:biological_process	GO_BP	351	1.48e-11	1.08e-09	8.96658
HORMONE-MEDIATED_SIGNALING_PATHWAY(589)	GO:0009755 hormone-mediated signaling pathway, GOslim:biological_process	GO_BP	45	1.63e-11	1.17e-09	8.93181
RESPONSE_TO_MECHANICAL_STIMULUS(63)	GO:0009612 response to mechanical stimulus, GOslim:biological_process	GO_BP	16	2.17e-11	1.55e-09	8.80967
N-TERMINAL_PROTEIN_LIPIDATION(529)	GO:0006498 N-terminal protein lipidation, GOslim:biological_process	GO_BP	42	2.58e-11	1.81e-09	8.74232
PROTEIN_MYRISTOYLATION(529)	GO:0018377 protein myristoylation, GOslim:biological_process	GO_BP	42	2.58e-11	1.81e-09	8.74232
N-TERMINAL_PROTEIN_MYRISTOYLATION(529)	GO:0006499 N-terminal protein myristoylation, GOslim:biological_process	GO_BP	42	2.58e-11	1.81e-09	8.74232
N-TERMINAL_PROTEIN_AMINO_ACID_MODIFICATION(533)	GO:0031365 N-terminal protein amino acid modification, GOslim:biological_process	GO_BP	42	3.21e-11	2.23e-09	8.6517
BASIC_AMINO_ACID_TRANSPORT(29)	GO:0015802 basic amino acid transport, GOslim:biological_process	GO_BP	12	6.83e-11	4.69e-09	8.32883
AMMONIUM_TRANSPORT(29)	GO:0015696 ammonium transport, GOslim:biological_process	GO_BP	12	6.83e-11	4.69e-09	8.32883
PROTEIN_LIPIDATION(550)	GO:0006497 protein lipidation, GOslim:biological_process	GO_BP	42	7.97e-11	5.41e-09	8.2668
LIPOPROTEIN_BIOSYNTHETIC_PROCESS(550)	GO:0042158 lipoprotein biosynthetic process, GOslim:biological_process	GO_BP	42	7.97e-11	5.41e-09	8.2668
LIPOPROTEIN_METABOLIC_PROCESS(551)	GO:0042157 lipoprotein metabolic process, GOslim:biological_process	GO_BP	42	8.4e-11	5.66e-09	8.24718
ORGANIC_CATION_TRANSPORT(30)	GO:0015695 organic cation transport, GOslim:biological_process	GO_BP	12	9.36e-11	6.27e-09	8.20273
CELLULAR_PROTEIN_METABOLIC_PROCESS(4762)	GO:0044267 cellular protein metabolic process, GOslim:biological_process	GO_BP	176	1.11e-10	7.41e-09	8.13018
PROTEIN_ACYLATION(560)	GO:0043543 protein acylation, GOslim:biological_process	GO_BP	42	1.34e-10	8.85e-09	8.05306
PEPTIDYL-AMINO_ACID_MODIFICATION(610)	GO:0018193 peptidyl-amino acid modification, GOslim:biological_process	GO_BP	44	1.54e-10	1.01e-08	7.99568
PROLINE_TRANSPORT(74)	GO:0015824 proline transport, GOslim:biological_process	GO_BP	16	1.72e-10	1.12e-08	7.95078
AMINO_ACID_IMPORT(75)	GO:0043090 amino acid import, GOslim:biological_process	GO_BP	16	2.04e-10	1.32e-08	7.87943
RESPONSE_TO_INSECT(76)	GO:0009625 response to insect, GOslim:biological_process	GO_BP	16	2.42e-10	1.56e-08	7.80688
REGULATION_OF_MULTI-ORGANISM_PROCESS(117)	GO:0043900 regulation of multi-organism process, GOslim:biological_process	GO_BP	19	2.59e-10	1.66e-08	7.77989
NEUTRAL_AMINO_ACID_TRANSPORT(77)	GO:0015804 neutral amino acid transport, GOslim:biological_process	GO_BP	16	2.86e-10	1.82e-08	7.73993
NUCLEOTIDE_TRANSPORT(35)	GO:0006862 nucleotide transport, GOslim:biological_process	GO_BP	12	3.99e-10	2.52e-08	7.5986
PROTEIN_METABOLIC_PROCESS(5207)	GO:0019538 protein metabolic process, GOslim:biological_process	GO_BP	185	7.09e-10	4.46e-08	7.35067
VESICLE-MEDIATED_TRANSPORT(597)	GO:0016192 vesicle-mediated transport, GOslim:biological_process	GO_BP	42	8.19e-10	5.12e-08	7.29073
HEAT_ACCLIMATION(84)	GO:0010286 heat acclimation, GOslim:biological_process	GO_BP	16	8.73e-10	5.42e-08	7.266
CARBOXYLIC_ACID_METABOLIC_PROCESS(2099)	GO:0019752 carboxylic acid metabolic process, GOslim:biological_process	GO_BP	94	1.33e-09	8.15e-08	7.08884
OXOACID_METABOLIC_PROCESS(2099)	GO:0043436 oxoacid metabolic process, GOslim:biological_process	GO_BP	94	1.33e-09	8.15e-08	7.08884
ORGANIC_ACID_METABOLIC_PROCESS(2101)	GO:0006082 organic acid metabolic process, GOslim:biological_process	GO_BP	94	1.39e-09	8.48e-08	7.0716
INDOLE-CONTAINING_COMPOUND_METABOLIC_PROCESS(148)	GO:0042430 indole-containing compound metabolic process, GOslim:biological_process	GO_BP	20	1.58e-09	9.58e-08	7.01863
POSITIVE_REGULATION_OF_FLAVONOID_BIOSYNTHETIC_PROCESS(103)	GO:0009963 positive regulation of flavonoid biosynthetic process, GOslim:biological_process	GO_BP	17	1.82e-09	1.09e-07	6.96257
CELLULAR_KETONE_METABOLIC_PROCESS(2121)	GO:0042180 cellular ketone metabolic process, GOslim:biological_process	GO_BP	94	2.2e-09	1.32e-07	6.87943
ER_TO_GOLGI_VESICLE-MEDIATED_TRANSPORT(105)	GO:0006888 ER to Golgi vesicle-mediated transport, GOslim:biological_process	GO_BP	17	2.35e-09	1.4e-07	6.85387
REGULATION_OF_FLAVONOID_BIOSYNTHETIC_PROCESS(124)	GO:0009962 regulation of flavonoid biosynthetic process, GOslim:biological_process	GO_BP	18	3.77e-09	2.23e-07	6.6517
INDOLE-CONTAINING_COMPOUND_CATABOLIC_PROCESS(81)	GO:0042436 indole-containing compound catabolic process, GOslim:biological_process	GO_BP	15	4.11e-09	2.42e-07	6.61618
HYDROGEN_PEROXIDE_METABOLIC_PROCESS(335)	GO:0042743 hydrogen peroxide metabolic process, GOslim:biological_process	GO_BP	29	5.46e-09	3.2e-07	6.49485
OLIGOPEPTIDE_TRANSPORT(116)	GO:0006857 oligopeptide transport, GOslim:biological_process	GO_BP	17	8.98e-09	5.2e-07	6.284
PEPTIDE_TRANSPORT(116)	GO:0015833 peptide transport, GOslim:biological_process	GO_BP	17	8.98e-09	5.2e-07	6.284
OXYGEN_AND_REACTIVE_OXYGEN_SPECIES_METABOLIC_PROCESS(347)	GO:0006800 oxygen and reactive oxygen species metabolic process, GOslim:biological_process	GO_BP	29	1.13e-08	6.49e-07	6.18776
GOLGI_VESICLE_TRANSPORT(327)	GO:0048193 Golgi vesicle transport, GOslim:biological_process	GO_BP	28	1.25e-08	7.13e-07	6.14691
DEFENSE_RESPONSE_TO_FUNGUS,_INCOMPATIBLE_INTERACTION(41)	GO:0009817 defense response to fungus, incompatible interaction, GOslim:biological_process	GO_BP	11	1.85e-08	1.05e-06	5.97881
PRIMARY_METABOLIC_PROCESS(11672)	GO:0044238 primary metabolic process, GOslim:biological_process	GO_BP	341	1.84e-08	1.05e-06	5.97881
AROMATIC_COMPOUND_CATABOLIC_PROCESS(107)	GO:0019439 aromatic compound catabolic process, GOslim:biological_process	GO_BP	16	1.9e-08	1.07e-06	5.97062
REGULATION_OF_SECONDARY_METABOLIC_PROCESS(157)	GO:0043455 regulation of secondary metabolic process, GOslim:biological_process	GO_BP	19	2.05e-08	1.15e-06	5.9393
SMALL_MOLECULE_METABOLIC_PROCESS(4053)	GO:0044281 small molecule metabolic process, GOslim:biological_process	GO_BP	147	2.22e-08	1.23e-06	5.91009
RESPONSE_TO_OSMOTIC_STRESS(834)	GO:0006970 response to osmotic stress, GOslim:biological_process	GO_BP	48	2.27e-08	1.26e-06	5.89963
CELLULAR_MODIFIED_AMINO_ACID_CATABOLIC_PROCESS(142)	GO:0042219 cellular modified amino acid catabolic process, GOslim:biological_process	GO_BP	18	2.53e-08	1.39e-06	5.85699
RESPONSE_TO_LIGHT_STIMULUS(1182)	GO:0009416 response to light stimulus, GOslim:biological_process	GO_BP	60	2.98e-08	1.63e-06	5.78781
CELLULAR_MODIFIED_AMINO_ACID_BIOSYNTHETIC_PROCESS(532)	GO:0042398 cellular modified amino acid biosynthetic process, GOslim:biological_process	GO_BP	36	3.39e-08	1.85e-06	5.73283
CELLULAR_BIOGENIC_AMINE_CATABOLIC_PROCESS(117)	GO:0042402 cellular biogenic amine catabolic process, GOslim:biological_process	GO_BP	16	5.84e-08	3.17e-06	5.49894
RESPONSE_TO_SALT_STRESS(780)	GO:0009651 response to salt stress, GOslim:biological_process	GO_BP	45	5.92e-08	3.2e-06	5.49485
TRYPTOPHAN_CATABOLIC_PROCESS(79)	GO:0006569 tryptophan catabolic process, GOslim:biological_process	GO_BP	13	1.52e-07	8.1e-06	5.09151
INDOLALKYLAMINE_CATABOLIC_PROCESS(79)	GO:0046218 indolalkylamine catabolic process, GOslim:biological_process	GO_BP	13	1.52e-07	8.1e-06	5.09151
RESPONSE_TO_RADIATION(1257)	GO:0009314 response to radiation, GOslim:biological_process	GO_BP	60	2.25e-07	1.2e-05	4.92082
INDOLE_GLUCOSINOLATE_METABOLIC_PROCESS(14)	GO:0042343 indole glucosinolate metabolic process, GOslim:biological_process	GO_BP	7	2.54e-07	1.34e-05	4.8729
NITRATE_TRANSPORT(207)	GO:0015706 nitrate transport, GOslim:biological_process	GO_BP	20	2.59e-07	1.36e-05	4.86646
AROMATIC_AMINO_ACID_FAMILY_CATABOLIC_PROCESS(86)	GO:0009074 aromatic amino acid family catabolic process, GOslim:biological_process	GO_BP	13	3.64e-07	1.9e-05	4.72125
ION_TRANSPORT(1016)	GO:0006811 ion transport, GOslim:biological_process	GO_BP	51	4.67e-07	2.43e-05	4.61439
INDOLE-CONTAINING_COMPOUND_BIOSYNTHETIC_PROCESS(139)	GO:0042435 indole-containing compound biosynthetic process, GOslim:biological_process	GO_BP	16	4.91e-07	2.54e-05	4.59517
SECONDARY_METABOLIC_PROCESS(1241)	GO:0019748 secondary metabolic process, GOslim:biological_process	GO_BP	58	6.94e-07	3.56e-05	4.44855
CELLULAR_BIOGENIC_AMINE_METABOLIC_PROCESS(181)	GO:0006576 cellular biogenic amine metabolic process, GOslim:biological_process	GO_BP	18	6.94e-07	3.56e-05	4.44855
INORGANIC_ANION_TRANSPORT(266)	GO:0015698 inorganic anion transport, GOslim:biological_process	GO_BP	22	7.74e-07	3.95e-05	4.4034
PROTEIN_AUTOPHOSPHORYLATION(146)	GO:0046777 protein autophosphorylation, GOslim:biological_process	GO_BP	16	8.92e-07	4.53e-05	4.3439
CELLULAR_RESPONSE_TO_HEAT(18)	GO:0034605 cellular response to heat, GOslim:biological_process	GO_BP	7	9.71e-07	4.91e-05	4.30892
RESPONSE_TO_WATER_DEPRIVATION(413)	GO:0009414 response to water deprivation, GOslim:biological_process	GO_BP	28	1.1e-06	5.52e-05	4.25806
RESPONSE_TO_WATER_STIMULUS(421)	GO:0009415 response to water stimulus, GOslim:biological_process	GO_BP	28	1.56e-06	7.79e-05	4.10846
PHENYLPROPANOID_METABOLIC_PROCESS(400)	GO:0009698 phenylpropanoid metabolic process, GOslim:biological_process	GO_BP	27	1.84e-06	9.16e-05	4.0381
INDOLALKYLAMINE_METABOLIC_PROCESS(102)	GO:0006586 indolalkylamine metabolic process, GOslim:biological_process	GO_BP	13	2.07e-06	0.000102	3.9914
TRYPTOPHAN_METABOLIC_PROCESS(102)	GO:0006568 tryptophan metabolic process, GOslim:biological_process	GO_BP	13	2.07e-06	0.000102	3.9914
RESPONSE_TO_NITRATE(197)	GO:0010167 response to nitrate, GOslim:biological_process	GO_BP	18	2.13e-06	0.000104	3.98297
HYPEROSMOTIC_SALINITY_RESPONSE(161)	GO:0042538 hyperosmotic salinity response, GOslim:biological_process	GO_BP	16	2.88e-06	0.000141	3.85078
FLAVONOID_BIOSYNTHETIC_PROCESS(225)	GO:0009813 flavonoid biosynthetic process, GOslim:biological_process	GO_BP	19	3.27e-06	0.000159	3.7986
INDOLEACETIC_ACID_BIOSYNTHETIC_PROCESS(108)	GO:0009684 indoleacetic acid biosynthetic process, GOslim:biological_process	GO_BP	13	3.67e-06	0.000178	3.74958
AGING(145)	GO:0007568 aging, GOslim:biological_process	GO_BP	15	3.74e-06	0.000179	3.74715
DETECTION_OF_EXTERNAL_STIMULUS(60)	GO:0009581 detection of external stimulus, GOslim:biological_process	GO_BP	10	3.74e-06	0.000179	3.74715
INDOLEACETIC_ACID_METABOLIC_PROCESS(109)	GO:0009683 indoleacetic acid metabolic process, GOslim:biological_process	GO_BP	13	4.03e-06	0.000192	3.7167
OXYLIPIN_METABOLIC_PROCESS(167)	GO:0031407 oxylipin metabolic process, GOslim:biological_process	GO_BP	16	4.44e-06	0.000211	3.67572
RESPONSE_TO_CYCLOPENTENONE(148)	GO:0010583 response to cyclopentenone, GOslim:biological_process	GO_BP	15	4.7e-06	0.000221	3.65561
RESPONSE_TO_ORGANIC_CYCLIC_COMPOUND(148)	GO:0014070 response to organic cyclic compound, GOslim:biological_process	GO_BP	15	4.7e-06	0.000221	3.65561
CELLULAR_RESPONSE_TO_HYPOXIA(24)	GO:0071456 cellular response to hypoxia, GOslim:biological_process	GO_BP	7	4.72e-06	0.000221	3.65561
PHENYLPROPANOID_BIOSYNTHETIC_PROCESS(326)	GO:0009699 phenylpropanoid biosynthetic process, GOslim:biological_process	GO_BP	23	5.37e-06	0.000251	3.60033
DEFENSE_RESPONSE_BY_CELL_WALL_THICKENING(16)	GO:0052482 defense response by cell wall thickening, GOslim:biological_process	GO_BP	6	7.06e-06	0.000326	3.48678
DEFENSE_RESPONSE_BY_CALLOSE_DEPOSITION_IN_CELL_WALL(16)	GO:0052544 defense response by callose deposition in cell wall, GOslim:biological_process	GO_BP	6	7.06e-06	0.000326	3.48678
CELLULAR_RESPONSE_TO_OXYGEN_LEVELS(26)	GO:0071453 cellular response to oxygen levels, GOslim:biological_process	GO_BP	7	7.38e-06	0.00034	3.46852
OXYLIPIN_BIOSYNTHETIC_PROCESS(141)	GO:0031408 oxylipin biosynthetic process, GOslim:biological_process	GO_BP	14	1.2e-05	0.00055	3.25964
FLAVONOID_METABOLIC_PROCESS(250)	GO:0009812 flavonoid metabolic process, GOslim:biological_process	GO_BP	19	1.33e-05	0.000605	3.21824
AUXIN_BIOSYNTHETIC_PROCESS(124)	GO:0009851 auxin biosynthetic process, GOslim:biological_process	GO_BP	13	1.44e-05	0.000654	3.18442
RESPONSE_TO_COLD(622)	GO:0009409 response to cold, GOslim:biological_process	GO_BP	33	1.8e-05	0.000814	3.08938
AMINE_CATABOLIC_PROCESS(213)	GO:0009310 amine catabolic process, GOslim:biological_process	GO_BP	17	2.09e-05	0.000942	3.02595
ORGAN_SENESCENCE(96)	GO:0010260 organ senescence, GOslim:biological_process	GO_BP	11	3.09e-05	0.00138	2.86012
SENESCENCE(96)	GO:0010149 senescence, GOslim:biological_process	GO_BP	11	3.09e-05	0.00138	2.86012
JASMONIC_ACID_BIOSYNTHETIC_PROCESS(135)	GO:0009695 jasmonic acid biosynthetic process, GOslim:biological_process	GO_BP	13	3.28e-05	0.00146	2.83565
RESPONSE_TO_ABSENCE_OF_LIGHT(34)	GO:0009646 response to absence of light, GOslim:biological_process	GO_BP	7	3.32e-05	0.00147	2.83268
JASMONIC_ACID_METABOLIC_PROCESS(159)	GO:0009694 jasmonic acid metabolic process, GOslim:biological_process	GO_BP	14	4.12e-05	0.00181	2.74232
HYPEROSMOTIC_RESPONSE(250)	GO:0006972 hyperosmotic response, GOslim:biological_process	GO_BP	18	4.32e-05	0.00189	2.72354
CELL_SURFACE_RECEPTOR_SIGNALING_PATHWAY(161)	GO:0007166 cell surface receptor signaling pathway, GOslim:biological_process	GO_BP	14	4.67e-05	0.00204	2.69037
CELLULAR_HEAT_ACCLIMATION(6)	GO:0070370 cellular heat acclimation, GOslim:biological_process	GO_BP	4	4.83e-05	0.0021	2.67778
AUXIN_METABOLIC_PROCESS(141)	GO:0009850 auxin metabolic process, GOslim:biological_process	GO_BP	13	4.97e-05	0.00215	2.66756
TOXIN_CATABOLIC_PROCESS(211)	GO:0009407 toxin catabolic process, GOslim:biological_process	GO_BP	16	6.41e-05	0.00276	2.55909
TOXIN_METABOLIC_PROCESS(211)	GO:0009404 toxin metabolic process, GOslim:biological_process	GO_BP	16	6.41e-05	0.00276	2.55909
LEAF_SENESCENCE(70)	GO:0010150 leaf senescence, GOslim:biological_process	GO_BP	9	7.22e-05	0.00309	2.51004
REGULATION_OF_ION_TRANSPORT(147)	GO:0043269 regulation of ion transport, GOslim:biological_process	GO_BP	13	7.37e-05	0.00314	2.50307
CELLULAR_HORMONE_METABOLIC_PROCESS(170)	GO:0034754 cellular hormone metabolic process, GOslim:biological_process	GO_BP	14	8.05e-05	0.00341	2.46725
POSITIVE_REGULATION_OF_METABOLIC_PROCESS(617)	GO:0009893 positive regulation of metabolic process, GOslim:biological_process	GO_BP	31	8.35e-05	0.00353	2.45223
DETECTION_OF_BACTERIUM(16)	GO:0016045 detection of bacterium, GOslim:biological_process	GO_BP	5	8.67e-05	0.00365	2.43771
CELL_WALL_MACROMOLECULE_CATABOLIC_PROCESS(29)	GO:0016998 cell wall macromolecule catabolic process, GOslim:biological_process	GO_BP	6	0.00012	0.005	2.30103
CELLULAR_AMINO_ACID_CATABOLIC_PROCESS(177)	GO:0009063 cellular amino acid catabolic process, GOslim:biological_process	GO_BP	14	0.00012	0.005	2.30103
POSITIVE_REGULATION_OF_CELLULAR_PROCESS(787)	GO:0048522 positive regulation of cellular process, GOslim:biological_process	GO_BP	36	0.00014	0.0058	2.23657
HORMONE_BIOSYNTHETIC_PROCESS(277)	GO:0042446 hormone biosynthetic process, GOslim:biological_process	GO_BP	18	0.000146	0.00606	2.21753
POSITIVE_REGULATION_OF_CELLULAR_METABOLIC_PROCESS(609)	GO:0031325 positive regulation of cellular metabolic process, GOslim:biological_process	GO_BP	30	0.00015	0.00618	2.20901
POSITIVE_REGULATION_OF_BIOLOGICAL_PROCESS(886)	GO:0048518 positive regulation of biological process, GOslim:biological_process	GO_BP	39	0.000159	0.00653	2.18509
RESPONSE_TO_HYPOXIA(100)	GO:0001666 response to hypoxia, GOslim:biological_process	GO_BP	10	0.000197	0.00808	2.09259
INDOLE_GLUCOSINOLATE_CATABOLIC_PROCESS(3)	GO:0042344 indole glucosinolate catabolic process, GOslim:biological_process	GO_BP	3	0.000217	0.00885	2.05306
POSITIVE_REGULATION_OF_BIOSYNTHETIC_PROCESS(595)	GO:0009891 positive regulation of biosynthetic process, GOslim:biological_process	GO_BP	29	0.000228	0.0092	2.03621
POSITIVE_REGULATION_OF_CELLULAR_BIOSYNTHETIC_PROCESS(595)	GO:0031328 positive regulation of cellular biosynthetic process, GOslim:biological_process	GO_BP	29	0.000228	0.0092	2.03621
NUCLEOBASE-CONTAINING_COMPOUND_TRANSPORT(238)	GO:0015931 nucleobase-containing compound transport, GOslim:biological_process	GO_BP	16	0.000235	0.00947	2.02365
RESPONSE_TO_OXYGEN_LEVELS(103)	GO:0070482 response to oxygen levels, GOslim:biological_process	GO_BP	10	0.000246	0.00987	2.00568
DEFENSE_RESPONSE_TO_BACTERIUM,_INCOMPATIBLE_INTERACTION(35)	GO:0009816 defense response to bacterium, incompatible interaction, GOslim:biological_process	GO_BP	6	0.000296	0.0118	1.92812
DIVALENT_METAL_ION_TRANSPORT(195)	GO:0070838 divalent metal ion transport, GOslim:biological_process	GO_BP	14	0.000305	0.0121	1.91721
REGULATION_OF_TRANSPORT(172)	GO:0051049 regulation of transport, GOslim:biological_process	GO_BP	13	0.000313	0.0124	1.90658
CELLULAR_RESPONSE_TO_MOLECULE_OF_BACTERIAL_ORIGIN(4)	GO:0071219 cellular response to molecule of bacterial origin, GOslim:biological_process	GO_BP	3	0.000374	0.0148	1.82974
ETHYLENE_METABOLIC_PROCESS(131)	GO:0009692 ethylene metabolic process, GOslim:biological_process	GO_BP	11	0.000392	0.0154	1.81248
ETHYLENE_BIOSYNTHETIC_PROCESS(131)	GO:0009693 ethylene biosynthetic process, GOslim:biological_process	GO_BP	11	0.000392	0.0154	1.81248
MACROMOLECULE_METABOLIC_PROCESS(9200)	GO:0043170 macromolecule metabolic process, GOslim:biological_process	GO_BP	254	0.000418	0.0163	1.78781
CELLULAR_ALKENE_METABOLIC_PROCESS(133)	GO:0043449 cellular alkene metabolic process, GOslim:biological_process	GO_BP	11	0.000441	0.0171	1.767
ALKENE_BIOSYNTHETIC_PROCESS(133)	GO:0043450 alkene biosynthetic process, GOslim:biological_process	GO_BP	11	0.000441	0.0171	1.767
PHOSPHOLIPID_TRANSPORT(14)	GO:0015914 phospholipid transport, GOslim:biological_process	GO_BP	4	0.00061	0.0236	1.62709
HETEROCYCLE_CATABOLIC_PROCESS(266)	GO:0046700 heterocycle catabolic process, GOslim:biological_process	GO_BP	16	0.00074	0.0285	1.54516
HORMONE_METABOLIC_PROCESS(322)	GO:0042445 hormone metabolic process, GOslim:biological_process	GO_BP	18	0.000798	0.0306	1.51428
CELLULAR_MACROMOLECULE_METABOLIC_PROCESS(8586)	GO:0044260 cellular macromolecule metabolic process, GOslim:biological_process	GO_BP	236	0.00101	0.0387	1.41229
CALLOSE_DEPOSITION_IN_CELL_WALL(47)	GO:0052543 callose deposition in cell wall, GOslim:biological_process	GO_BP	6	0.0012	0.0457	1.34008
RESPONSE_TO_METAL_ION(603)	GO:0010038 response to metal ion, GOslim:biological_process	GO_BP	27	0.00124	0.047	1.3279
ENZYME_LINKED_RECEPTOR_PROTEIN_SIGNALING_PATHWAY(130)	GO:0007167 enzyme linked receptor protein signaling pathway, GOslim:biological_process	GO_BP	10	0.00133	0.0497	1.30364
TRANSMEMBRANE_RECEPTOR_PROTEIN_TYROSINE_KINASE_SIGNALING_PATHWAY(130)	GO:0007169 transmembrane receptor protein tyrosine kinase signaling pathway, GOslim:biological_process	GO_BP	10	0.00133	0.0497	1.30364
CELL_WALL_THICKENING(48)	GO:0052386 cell wall thickening, GOslim:biological_process	GO_BP	6	0.00133	0.0497	1.30364
DEFENSE_RESPONSE(1644)	GO:0006952 defense response, GOslim:biological_process	GO_BP	211	9.88e-92	1.02e-87	86.9914
RESPONSE_TO_STRESS(4037)	GO:0006950 response to stress, GOslim:biological_process	GO_BP	303	7.8e-83	4.02e-79	78.3958
INNATE_IMMUNE_RESPONSE(926)	GO:0045087 innate immune response, GOslim:biological_process	GO_BP	158	1.3e-82	4.48e-79	78.3487
IMMUNE_SYSTEM_PROCESS(980)	GO:0002376 immune system process, GOslim:biological_process	GO_BP	161	4.02e-82	8.28e-79	78.082
IMMUNE_RESPONSE(980)	GO:0006955 immune response, GOslim:biological_process	GO_BP	161	4.02e-82	8.28e-79	78.082
RESPONSE_TO_CHITIN(421)	GO:0010200 response to chitin, GOslim:biological_process	GO_BP	117	1.78e-80	3.05e-77	76.5157
RESPONSE_TO_STIMULUS(6222)	GO:0050896 response to stimulus, GOslim:biological_process	GO_BP	366	1.46e-76	2.15e-73	72.6676
RESPONSE_TO_CHEMICAL_STIMULUS(3953)	GO:0042221 response to chemical stimulus, GOslim:biological_process	GO_BP	290	3.94e-76	5.08e-73	72.2941
RESPONSE_TO_BIOTIC_STIMULUS(1675)	GO:0009607 response to biotic stimulus, GOslim:biological_process	GO_BP	185	1.27e-69	1.45e-66	65.8386
RESPONSE_TO_OTHER_ORGANISM(1411)	GO:0051707 response to other organism, GOslim:biological_process	GO_BP	170	1.54e-68	1.59e-65	64.7986
RESPONSE_TO_ORGANIC_SUBSTANCE(2739)	GO:0010033 response to organic substance, GOslim:biological_process	GO_BP	218	1.4e-59	1.31e-56	55.8827
REGULATION_OF_DEFENSE_RESPONSE(529)	GO:0031347 regulation of defense response, GOslim:biological_process	GO_BP	105	1.59e-59	1.37e-56	55.8633
MULTI-ORGANISM_PROCESS(1804)	GO:0051704 multi-organism process, GOslim:biological_process	GO_BP	177	3.29e-59	2.61e-56	55.5834
RESPONSE_TO_ENDOPLASMIC_RETICULUM_STRESS(351)	GO:0034976 response to endoplasmic reticulum stress, GOslim:biological_process	GO_BP	90	4.98e-59	3.67e-56	55.4353
REGULATION_OF_RESPONSE_TO_STRESS(544)	GO:0080134 regulation of response to stress, GOslim:biological_process	GO_BP	105	1.73e-58	1.19e-55	54.9245
RESPONSE_TO_CARBOHYDRATE_STIMULUS(811)	GO:0009743 response to carbohydrate stimulus, GOslim:biological_process	GO_BP	122	1.52e-57	9.79e-55	54.0092
REGULATION_OF_RESPONSE_TO_STIMULUS(662)	GO:0048583 regulation of response to stimulus, GOslim:biological_process	GO_BP	109	1.14e-54	6.92e-52	51.1599
CELLULAR_RESPONSE_TO_STRESS(1431)	GO:0033554 cellular response to stress, GOslim:biological_process	GO_BP	150	8.62e-53	4.94e-50	49.3063
REGULATION_OF_CELL_DEATH(405)	GO:0010941 regulation of cell death, GOslim:biological_process	GO_BP	88	1.45e-52	7.89e-50	49.1029
CELL_DEATH(498)	GO:0008219 cell death, GOslim:biological_process	GO_BP	94	1.61e-51	7.91e-49	48.1018
DEATH(498)	GO:0016265 death, GOslim:biological_process	GO_BP	94	1.61e-51	7.91e-49	48.1018
REGULATION_OF_PROGRAMMED_CELL_DEATH(397)	GO:0043067 regulation of programmed cell death, GOslim:biological_process	GO_BP	86	2.87e-51	1.35e-48	47.8697
REGULATION_OF_PLANT-TYPE_HYPERSENSITIVE_RESPONSE(371)	GO:0010363 regulation of plant-type hypersensitive response, GOslim:biological_process	GO_BP	83	2.05e-50	9.19e-48	47.0367
PROGRAMMED_CELL_DEATH(450)	GO:0012501 programmed cell death, GOslim:biological_process	GO_BP	89	3.26e-50	1.4e-47	46.8539
REGULATION_OF_CELLULAR_RESPONSE_TO_STRESS(379)	GO:0080135 regulation of cellular response to stress, GOslim:biological_process	GO_BP	83	8.64e-50	3.56e-47	46.4486
PLANT-TYPE_HYPERSENSITIVE_RESPONSE(401)	GO:0009626 plant-type hypersensitive response, GOslim:biological_process	GO_BP	84	4.47e-49	1.77e-46	45.752
HOST_PROGRAMMED_CELL_DEATH_INDUCED_BY_SYMBIONT(402)	GO:0034050 host programmed cell death induced by symbiont, GOslim:biological_process	GO_BP	84	5.3e-49	2.02e-46	45.6946
PROTEIN_TARGETING_TO_MEMBRANE(392)	GO:0006612 protein targeting to membrane, GOslim:biological_process	GO_BP	83	8.38e-49	3.08e-46	45.5114
REGULATION_OF_IMMUNE_SYSTEM_PROCESS(419)	GO:0002682 regulation of immune system process, GOslim:biological_process	GO_BP	85	1.06e-48	3.63e-46	45.4401
REGULATION_OF_IMMUNE_RESPONSE(419)	GO:0050776 regulation of immune response, GOslim:biological_process	GO_BP	85	1.06e-48	3.63e-46	45.4401
DEFENSE_RESPONSE,_INCOMPATIBLE_INTERACTION(535)	GO:0009814 defense response, incompatible interaction, GOslim:biological_process	GO_BP	93	2.84e-48	9.45e-46	45.0246
REGULATION_OF_INNATE_IMMUNE_RESPONSE(415)	GO:0045088 regulation of innate immune response, GOslim:biological_process	GO_BP	84	4.64e-48	1.49e-45	44.8268
CELLULAR_RESPONSE_TO_STIMULUS(2302)	GO:0051716 cellular response to stimulus, GOslim:biological_process	GO_BP	180	6.23e-47	1.94e-44	43.7122
RESPONSE_TO_FUNGUS(497)	GO:0009620 response to fungus, GOslim:biological_process	GO_BP	86	1.79e-44	5.43e-42	41.2652
NEGATIVE_REGULATION_OF_CELL_DEATH(174)	GO:0060548 negative regulation of cell death, GOslim:biological_process	GO_BP	58	1.94e-43	5.7e-41	40.2441
SYSTEMIC_ACQUIRED_RESISTANCE(444)	GO:0009627 systemic acquired resistance, GOslim:biological_process	GO_BP	81	2.21e-43	6.34e-41	40.1979
DEFENSE_RESPONSE_TO_FUNGUS(342)	GO:0050832 defense response to fungus, GOslim:biological_process	GO_BP	73	3.87e-43	1.08e-40	39.9666
NEGATIVE_REGULATION_OF_PROGRAMMED_CELL_DEATH(170)	GO:0043069 negative regulation of programmed cell death, GOslim:biological_process	GO_BP	57	8.08e-43	2.19e-40	39.6596
RESPIRATORY_BURST(121)	GO:0045730 respiratory burst, GOslim:biological_process	GO_BP	50	2.96e-41	7.64e-39	38.1169
RESPIRATORY_BURST_INVOLVED_IN_DEFENSE_RESPONSE(121)	GO:0002679 respiratory burst involved in defense response, GOslim:biological_process	GO_BP	50	2.96e-41	7.64e-39	38.1169
ER-NUCLEUS_SIGNALING_PATHWAY(192)	GO:0006984 ER-nucleus signaling pathway, GOslim:biological_process	GO_BP	57	2.1e-40	5.28e-38	37.2774
CELLULAR_RESPONSE_TO_BIOTIC_STIMULUS(195)	GO:0071216 cellular response to biotic stimulus, GOslim:biological_process	GO_BP	57	4.28e-40	1.05e-37	36.9788
RESPONSE_TO_SALICYLIC_ACID_STIMULUS(470)	GO:0009751 response to salicylic acid stimulus, GOslim:biological_process	GO_BP	79	4.77e-40	1.14e-37	36.9431
CELLULAR_RESPONSE_TO_UNFOLDED_PROTEIN(186)	GO:0034620 cellular response to unfolded protein, GOslim:biological_process	GO_BP	55	6.15e-39	1.41e-36	35.8508
RESPONSE_TO_UNFOLDED_PROTEIN(186)	GO:0006986 response to unfolded protein, GOslim:biological_process	GO_BP	55	6.15e-39	1.41e-36	35.8508
CELLULAR_RESPONSE_TO_PROTEIN_STIMULUS(192)	GO:0071445 cellular response to protein stimulus, GOslim:biological_process	GO_BP	55	2.51e-38	5.62e-36	35.2503
ENDOPLASMIC_RETICULUM_UNFOLDED_PROTEIN_RESPONSE(184)	GO:0030968 endoplasmic reticulum unfolded protein response, GOslim:biological_process	GO_BP	54	4.21e-38	9.23e-36	35.0348
SALICYLIC_ACID_MEDIATED_SIGNALING_PATHWAY(349)	GO:0009863 salicylic acid mediated signaling pathway, GOslim:biological_process	GO_BP	66	3.09e-36	6.64e-34	33.1778
CELLULAR_RESPONSE_TO_SALICYLIC_ACID_STIMULUS(351)	GO:0071446 cellular response to salicylic acid stimulus, GOslim:biological_process	GO_BP	66	4.19e-36	8.82e-34	33.0545
CELLULAR_RESPONSE_TO_ORGANIC_SUBSTANCE(1221)	GO:0071310 cellular response to organic substance, GOslim:biological_process	GO_BP	113	1.31e-34	2.7e-32	31.5686
NEGATIVE_REGULATION_OF_DEFENSE_RESPONSE(273)	GO:0031348 negative regulation of defense response, GOslim:biological_process	GO_BP	58	2.71e-34	5.48e-32	31.2612
RESPONSE_TO_BACTERIUM(572)	GO:0009617 response to bacterium, GOslim:biological_process	GO_BP	78	6.71e-34	1.33e-31	30.8761
CELLULAR_RESPONSE_TO_CHEMICAL_STIMULUS(1403)	GO:0070887 cellular response to chemical stimulus, GOslim:biological_process	GO_BP	120	8.72e-34	1.7e-31	30.7696
NEGATIVE_REGULATION_OF_RESPONSE_TO_STIMULUS(346)	GO:0048585 negative regulation of response to stimulus, GOslim:biological_process	GO_BP	62	6.55e-33	1.25e-30	29.9031
SIGNALING(2317)	GO:0023052 signaling, GOslim:biological_process	GO_BP	154	6.54e-32	1.23e-29	28.9101
PROTEIN_TARGETING(906)	GO:0006605 protein targeting, GOslim:biological_process	GO_BP	91	3.33e-30	6.14e-28	27.2118
IMMUNE_EFFECTOR_PROCESS(273)	GO:0002252 immune effector process, GOslim:biological_process	GO_BP	53	9.76e-30	1.77e-27	26.752
SALICYLIC_ACID_BIOSYNTHETIC_PROCESS(209)	GO:0009697 salicylic acid biosynthetic process, GOslim:biological_process	GO_BP	47	6.65e-29	1.18e-26	25.9281
SALICYLIC_ACID_METABOLIC_PROCESS(222)	GO:0009696 salicylic acid metabolic process, GOslim:biological_process	GO_BP	48	7.78e-29	1.36e-26	25.8665
ESTABLISHMENT_OF_PROTEIN_LOCALIZATION(1159)	GO:0045184 establishment of protein localization, GOslim:biological_process	GO_BP	100	2.56e-28	4.33e-26	25.3635
PROTEIN_TRANSPORT(1159)	GO:0015031 protein transport, GOslim:biological_process	GO_BP	100	2.56e-28	4.33e-26	25.3635
LOCALIZATION(3799)	GO:0051179 localization, GOslim:biological_process	GO_BP	197	7.69e-28	1.28e-25	24.8928
TRANSPORT(3558)	GO:0006810 transport, GOslim:biological_process	GO_BP	189	8.71e-28	1.42e-25	24.8477
INTRACELLULAR_PROTEIN_TRANSPORT(1043)	GO:0006886 intracellular protein transport, GOslim:biological_process	GO_BP	93	2.69e-27	4.34e-25	24.3625
CELLULAR_MACROMOLECULE_LOCALIZATION(1091)	GO:0070727 cellular macromolecule localization, GOslim:biological_process	GO_BP	95	3.6e-27	5.72e-25	24.2426
CELLULAR_PROTEIN_LOCALIZATION(1057)	GO:0034613 cellular protein localization, GOslim:biological_process	GO_BP	93	6.67e-27	1.04e-24	23.983
PROTEIN_LOCALIZATION(1214)	GO:0008104 protein localization, GOslim:biological_process	GO_BP	100	7.31e-27	1.12e-24	23.9508
ESTABLISHMENT_OF_LOCALIZATION(3633)	GO:0051234 establishment of localization, GOslim:biological_process	GO_BP	189	1.01e-26	1.53e-24	23.8153
MACROMOLECULE_LOCALIZATION(1528)	GO:0033036 macromolecule localization, GOslim:biological_process	GO_BP	113	1.17e-26	1.74e-24	23.7595
PROTEIN_PHOSPHORYLATION(1135)	GO:0006468 protein phosphorylation, GOslim:biological_process	GO_BP	96	1.41e-26	2.08e-24	23.6819
AMINO_ACID_TRANSPORT(266)	GO:0006865 amino acid transport, GOslim:biological_process	GO_BP	48	8.42e-26	1.22e-23	22.9136
NEGATIVE_REGULATION_OF_BIOLOGICAL_PROCESS(1215)	GO:0048519 negative regulation of biological process, GOslim:biological_process	GO_BP	98	1.11e-25	1.59e-23	22.7986
CELLULAR_AROMATIC_COMPOUND_METABOLIC_PROCESS(1017)	GO:0006725 cellular aromatic compound metabolic process, GOslim:biological_process	GO_BP	89	1.35e-25	1.9e-23	22.7212
RESPONSE_TO_PROTEIN_STIMULUS(374)	GO:0051789 response to protein stimulus, GOslim:biological_process	GO_BP	55	1.6e-25	2.23e-23	22.6517
SIGNAL_TRANSDUCTION(1659)	GO:0007165 signal transduction, GOslim:biological_process	GO_BP	116	1.96e-25	2.7e-23	22.5686
AMINE_TRANSPORT(272)	GO:0015837 amine transport, GOslim:biological_process	GO_BP	48	1.99e-25	2.7e-23	22.5686
RESPONSE_TO_LIGHT_INTENSITY(278)	GO:0009642 response to light intensity, GOslim:biological_process	GO_BP	48	4.6e-25	6.15e-23	22.2111
CARBOXYLIC_ACID_TRANSPORT(283)	GO:0046942 carboxylic acid transport, GOslim:biological_process	GO_BP	48	9.11e-25	1.2e-22	21.9208
RESPONSE_TO_HEAT(303)	GO:0009408 response to heat, GOslim:biological_process	GO_BP	49	1.88e-24	2.46e-22	21.6091
ORGANIC_ACID_TRANSPORT(289)	GO:0015849 organic acid transport, GOslim:biological_process	GO_BP	48	2.04e-24	2.62e-22	21.5817
MEMBRANE_FUSION(275)	GO:0061025 membrane fusion, GOslim:biological_process	GO_BP	47	2.13e-24	2.68e-22	21.5719
CELLULAR_MEMBRANE_FUSION(275)	GO:0006944 cellular membrane fusion, GOslim:biological_process	GO_BP	47	2.13e-24	2.68e-22	21.5719
INTRACELLULAR_TRANSPORT(1422)	GO:0046907 intracellular transport, GOslim:biological_process	GO_BP	104	3.7e-24	4.6e-22	21.3372
RESPONSE_TO_JASMONIC_ACID_STIMULUS(471)	GO:0009753 response to jasmonic acid stimulus, GOslim:biological_process	GO_BP	59	4.32e-24	5.3e-22	21.2757
RESPONSE_TO_OXIDATIVE_STRESS(586)	GO:0006979 response to oxidative stress, GOslim:biological_process	GO_BP	65	8.11e-24	9.83e-22	21.0074
SIGNAL_TRANSMISSION(1743)	GO:0023060 signal transmission, GOslim:biological_process	GO_BP	116	9.5e-24	1.14e-21	20.9431
PHOSPHORYLATION(1355)	GO:0016310 phosphorylation, GOslim:biological_process	GO_BP	100	1.7e-23	2.02e-21	20.6946
SYSTEMIC_ACQUIRED_RESISTANCE,_SALICYLIC_ACID_MEDIATED_SIGNALING_PATHWAY(251)	GO:0009862 systemic acquired resistance, salicylic acid mediated signaling pathway, GOslim:biological_process	GO_BP	44	2.67e-23	3.13e-21	20.5045
DEFENSE_RESPONSE_TO_BACTERIUM(390)	GO:0042742 defense response to bacterium, GOslim:biological_process	GO_BP	53	3.37e-23	3.9e-21	20.4089
ESTABLISHMENT_OF_LOCALIZATION_IN_CELL(1553)	GO:0051649 establishment of localization in cell, GOslim:biological_process	GO_BP	107	5.8e-23	6.65e-21	20.1772
CELLULAR_LOCALIZATION(1611)	GO:0051641 cellular localization, GOslim:biological_process	GO_BP	109	8.12e-23	9.2e-21	20.0362
AROMATIC_COMPOUND_BIOSYNTHETIC_PROCESS(679)	GO:0019438 aromatic compound biosynthetic process, GOslim:biological_process	GO_BP	68	1.32e-22	1.48e-20	19.8297
RESPONSE_TO_HIGH_LIGHT_INTENSITY(224)	GO:0009644 response to high light intensity, GOslim:biological_process	GO_BP	41	2.09e-22	2.32e-20	19.6345
PHOSPHATE-CONTAINING_COMPOUND_METABOLIC_PROCESS(1573)	GO:0006796 phosphate-containing compound metabolic process, GOslim:biological_process	GO_BP	106	4.66e-22	5.11e-20	19.2916
PHOSPHORUS_METABOLIC_PROCESS(1574)	GO:0006793 phosphorus metabolic process, GOslim:biological_process	GO_BP	106	4.87e-22	5.29e-20	19.2765
JASMONIC_ACID_MEDIATED_SIGNALING_PATHWAY(282)	GO:0009867 jasmonic acid mediated signaling pathway, GOslim:biological_process	GO_BP	44	1.59e-21	1.69e-19	18.7721
CELLULAR_RESPONSE_TO_JASMONIC_ACID_STIMULUS(282)	GO:0071395 cellular response to jasmonic acid stimulus, GOslim:biological_process	GO_BP	44	1.59e-21	1.69e-19	18.7721
RESPONSE_TO_TEMPERATURE_STIMULUS(955)	GO:0009266 response to temperature stimulus, GOslim:biological_process	GO_BP	79	2.27e-21	2.39e-19	18.6216
RESPONSE_TO_ENDOGENOUS_STIMULUS(1604)	GO:0009719 response to endogenous stimulus, GOslim:biological_process	GO_BP	105	5.73e-21	5.96e-19	18.2248
RESPONSE_TO_HYDROGEN_PEROXIDE(263)	GO:0042542 response to hydrogen peroxide, GOslim:biological_process	GO_BP	42	6.15e-21	6.34e-19	18.1979
CELLULAR_RESPONSE_TO_ENDOGENOUS_STIMULUS(804)	GO:0071495 cellular response to endogenous stimulus, GOslim:biological_process	GO_BP	71	1.02e-20	1.04e-18	17.983
DEFENSE_RESPONSE_BY_CALLOSE_DEPOSITION(62)	GO:0052542 defense response by callose deposition, GOslim:biological_process	GO_BP	24	6.68e-20	6.75e-18	17.1707
NEGATIVE_REGULATION_OF_CELLULAR_PROCESS(779)	GO:0048523 negative regulation of cellular process, GOslim:biological_process	GO_BP	67	4.87e-19	4.88e-17	16.3116
RESPONSE_TO_WOUNDING(340)	GO:0009611 response to wounding, GOslim:biological_process	GO_BP	44	1.02e-18	1.01e-16	15.9957
RESPONSE_TO_INORGANIC_SUBSTANCE(1075)	GO:0010035 response to inorganic substance, GOslim:biological_process	GO_BP	79	1.58e-18	1.55e-16	15.8097
MAPK_CASCADE(209)	GO:0000165 MAPK cascade, GOslim:biological_process	GO_BP	35	3.14e-18	3.06e-16	15.5143
CELLULAR_PROTEIN_MODIFICATION_PROCESS(2764)	GO:0006464 cellular protein modification process, GOslim:biological_process	GO_BP	139	6.14e-18	5.91e-16	15.2284
RESPONSE_TO_ABIOTIC_STIMULUS(2615)	GO:0009628 response to abiotic stimulus, GOslim:biological_process	GO_BP	134	6.54e-18	6.25e-16	15.2041
SMALL_MOLECULE_BIOSYNTHETIC_PROCESS(1859)	GO:0044283 small molecule biosynthetic process, GOslim:biological_process	GO_BP	107	1.58e-17	1.49e-15	14.8268
INTRACELLULAR_PROTEIN_KINASE_CASCADE(223)	GO:0007243 intracellular protein kinase cascade, GOslim:biological_process	GO_BP	35	1.91e-17	1.79e-15	14.7471
RESPONSE_TO_REACTIVE_OXYGEN_SPECIES(336)	GO:0000302 response to reactive oxygen species, GOslim:biological_process	GO_BP	42	1.97e-17	1.83e-15	14.7375
MEMBRANE_ORGANIZATION(543)	GO:0061024 membrane organization, GOslim:biological_process	GO_BP	53	2.2e-17	2.01e-15	14.6968
CELLULAR_MEMBRANE_ORGANIZATION(543)	GO:0016044 cellular membrane organization, GOslim:biological_process	GO_BP	53	2.2e-17	2.01e-15	14.6968
CELLULAR_PROCESS(14300)	GO:0009987 cellular process, GOslim:biological_process	GO_BP	438	4.42e-17	3.99e-15	14.399
REGULATION_OF_CELLULAR_PROCESS(4571)	GO:0050794 regulation of cellular process, GOslim:biological_process	GO_BP	192	5.96e-17	5.34e-15	14.2725
RESPONSE_TO_MOLECULE_OF_BACTERIAL_ORIGIN(101)	GO:0002237 response to molecule of bacterial origin, GOslim:biological_process	GO_BP	25	8.34e-17	7.41e-15	14.1302
CALLOSE_LOCALIZATION(93)	GO:0052545 callose localization, GOslim:biological_process	GO_BP	24	1.55e-16	1.36e-14	13.8665
POLYSACCHARIDE_LOCALIZATION(94)	GO:0033037 polysaccharide localization, GOslim:biological_process	GO_BP	24	1.9e-16	1.66e-14	13.7799
CARBOXYLIC_ACID_BIOSYNTHETIC_PROCESS(1113)	GO:0046394 carboxylic acid biosynthetic process, GOslim:biological_process	GO_BP	76	3.26e-16	2.8e-14	13.5528
ORGANIC_ACID_BIOSYNTHETIC_PROCESS(1113)	GO:0016053 organic acid biosynthetic process, GOslim:biological_process	GO_BP	76	3.26e-16	2.8e-14	13.5528
POST-TRANSLATIONAL_PROTEIN_MODIFICATION(2069)	GO:0043687 post-translational protein modification, GOslim:biological_process	GO_BP	111	4.11e-16	3.5e-14	13.4559
ABSCISIC_ACID_MEDIATED_SIGNALING_PATHWAY(252)	GO:0009738 abscisic acid mediated signaling pathway, GOslim:biological_process	GO_BP	35	5.55e-16	4.69e-14	13.3288
BIOLOGICAL_REGULATION(6172)	GO:0065007 biological regulation, GOslim:biological_process	GO_BP	232	2.3e-15	1.93e-13	12.7144
RESPONSE_TO_ETHYLENE_STIMULUS(353)	GO:0009723 response to ethylene stimulus, GOslim:biological_process	GO_BP	40	2.36e-15	1.97e-13	12.7055
CELLULAR_RESPONSE_TO_ABSCISIC_ACID_STIMULUS(267)	GO:0071215 cellular response to abscisic acid stimulus, GOslim:biological_process	GO_BP	35	2.69e-15	2.22e-13	12.6536
RESPONSE_TO_ABSCISIC_ACID_STIMULUS(618)	GO:0009737 response to abscisic acid stimulus, GOslim:biological_process	GO_BP	53	3.22e-15	2.64e-13	12.5784
REGULATION_OF_BIOLOGICAL_PROCESS(5191)	GO:0050789 regulation of biological process, GOslim:biological_process	GO_BP	204	3.93e-15	3.19e-13	12.4962
DETECTION_OF_BIOTIC_STIMULUS(104)	GO:0009595 detection of biotic stimulus, GOslim:biological_process	GO_BP	23	1.15e-14	9.28e-13	12.0325
PROTEIN_FOLDING(338)	GO:0006457 protein folding, GOslim:biological_process	GO_BP	38	1.5e-14	1.2e-12	11.9208
MONOCARBOXYLIC_ACID_METABOLIC_PROCESS(1480)	GO:0032787 monocarboxylic acid metabolic process, GOslim:biological_process	GO_BP	85	5.83e-14	4.62e-12	11.3354
REGULATION_OF_HYDROGEN_PEROXIDE_METABOLIC_PROCESS(187)	GO:0010310 regulation of hydrogen peroxide metabolic process, GOslim:biological_process	GO_BP	28	9.06e-14	7.13e-12	11.1469
REGULATION_OF_OXYGEN_AND_REACTIVE_OXYGEN_SPECIES_METABOLIC_PROCESS(188)	GO:0080010 regulation of oxygen and reactive oxygen species metabolic process, GOslim:biological_process	GO_BP	28	1.02e-13	7.96e-12	11.0991
RESPONSE_TO_EXTERNAL_STIMULUS(1047)	GO:0009605 response to external stimulus, GOslim:biological_process	GO_BP	68	1.26e-13	9.8e-12	11.0088
CELLULAR_MODIFIED_AMINO_ACID_METABOLIC_PROCESS(708)	GO:0006575 cellular modified amino acid metabolic process, GOslim:biological_process	GO_BP	54	1.49e-13	1.14e-11	10.9431
RESPONSE_TO_HORMONE_STIMULUS(1364)	GO:0009725 response to hormone stimulus, GOslim:biological_process	GO_BP	79	3.32e-13	2.54e-11	10.5952
MACROMOLECULE_MODIFICATION(3188)	GO:0043412 macromolecule modification, GOslim:biological_process	GO_BP	139	3.53e-13	2.68e-11	10.5719
INTRACELLULAR_SIGNAL_TRANSDUCTION(222)	GO:0035556 intracellular signal transduction, GOslim:biological_process	GO_BP	29	7.23e-13	5.44e-11	10.2644
ANION_TRANSPORT(350)	GO:0006820 anion transport, GOslim:biological_process	GO_BP	36	8.33e-13	6.23e-11	10.2055
METABOLIC_PROCESS(13568)	GO:0008152 metabolic process, GOslim:biological_process	GO_BP	405	1.01e-12	7.51e-11	10.1244
DETECTION_OF_STIMULUS(148)	GO:0051606 detection of stimulus, GOslim:biological_process	GO_BP	24	1.18e-12	8.69e-11	10.061
CELLULAR_RESPONSE_TO_HORMONE_STIMULUS(630)	GO:0032870 cellular response to hormone stimulus, GOslim:biological_process	GO_BP	47	1.22e-11	8.93e-10	9.04915
CELLULAR_METABOLIC_PROCESS(11467)	GO:0044237 cellular metabolic process, GOslim:biological_process	GO_BP	351	1.48e-11	1.08e-09	8.96658
HORMONE-MEDIATED_SIGNALING_PATHWAY(589)	GO:0009755 hormone-mediated signaling pathway, GOslim:biological_process	GO_BP	45	1.63e-11	1.17e-09	8.93181
RESPONSE_TO_MECHANICAL_STIMULUS(63)	GO:0009612 response to mechanical stimulus, GOslim:biological_process	GO_BP	16	2.17e-11	1.55e-09	8.80967
N-TERMINAL_PROTEIN_LIPIDATION(529)	GO:0006498 N-terminal protein lipidation, GOslim:biological_process	GO_BP	42	2.58e-11	1.81e-09	8.74232
PROTEIN_MYRISTOYLATION(529)	GO:0018377 protein myristoylation, GOslim:biological_process	GO_BP	42	2.58e-11	1.81e-09	8.74232
N-TERMINAL_PROTEIN_MYRISTOYLATION(529)	GO:0006499 N-terminal protein myristoylation, GOslim:biological_process	GO_BP	42	2.58e-11	1.81e-09	8.74232
N-TERMINAL_PROTEIN_AMINO_ACID_MODIFICATION(533)	GO:0031365 N-terminal protein amino acid modification, GOslim:biological_process	GO_BP	42	3.21e-11	2.23e-09	8.6517
BASIC_AMINO_ACID_TRANSPORT(29)	GO:0015802 basic amino acid transport, GOslim:biological_process	GO_BP	12	6.83e-11	4.69e-09	8.32883
AMMONIUM_TRANSPORT(29)	GO:0015696 ammonium transport, GOslim:biological_process	GO_BP	12	6.83e-11	4.69e-09	8.32883
PROTEIN_LIPIDATION(550)	GO:0006497 protein lipidation, GOslim:biological_process	GO_BP	42	7.97e-11	5.41e-09	8.2668
LIPOPROTEIN_BIOSYNTHETIC_PROCESS(550)	GO:0042158 lipoprotein biosynthetic process, GOslim:biological_process	GO_BP	42	7.97e-11	5.41e-09	8.2668
LIPOPROTEIN_METABOLIC_PROCESS(551)	GO:0042157 lipoprotein metabolic process, GOslim:biological_process	GO_BP	42	8.4e-11	5.66e-09	8.24718
ORGANIC_CATION_TRANSPORT(30)	GO:0015695 organic cation transport, GOslim:biological_process	GO_BP	12	9.36e-11	6.27e-09	8.20273
CELLULAR_PROTEIN_METABOLIC_PROCESS(4762)	GO:0044267 cellular protein metabolic process, GOslim:biological_process	GO_BP	176	1.11e-10	7.41e-09	8.13018
PROTEIN_ACYLATION(560)	GO:0043543 protein acylation, GOslim:biological_process	GO_BP	42	1.34e-10	8.85e-09	8.05306
PEPTIDYL-AMINO_ACID_MODIFICATION(610)	GO:0018193 peptidyl-amino acid modification, GOslim:biological_process	GO_BP	44	1.54e-10	1.01e-08	7.99568
PROLINE_TRANSPORT(74)	GO:0015824 proline transport, GOslim:biological_process	GO_BP	16	1.72e-10	1.12e-08	7.95078
AMINO_ACID_IMPORT(75)	GO:0043090 amino acid import, GOslim:biological_process	GO_BP	16	2.04e-10	1.32e-08	7.87943
RESPONSE_TO_INSECT(76)	GO:0009625 response to insect, GOslim:biological_process	GO_BP	16	2.42e-10	1.56e-08	7.80688
REGULATION_OF_MULTI-ORGANISM_PROCESS(117)	GO:0043900 regulation of multi-organism process, GOslim:biological_process	GO_BP	19	2.59e-10	1.66e-08	7.77989
NEUTRAL_AMINO_ACID_TRANSPORT(77)	GO:0015804 neutral amino acid transport, GOslim:biological_process	GO_BP	16	2.86e-10	1.82e-08	7.73993
NUCLEOTIDE_TRANSPORT(35)	GO:0006862 nucleotide transport, GOslim:biological_process	GO_BP	12	3.99e-10	2.52e-08	7.5986
PROTEIN_METABOLIC_PROCESS(5207)	GO:0019538 protein metabolic process, GOslim:biological_process	GO_BP	185	7.09e-10	4.46e-08	7.35067
VESICLE-MEDIATED_TRANSPORT(597)	GO:0016192 vesicle-mediated transport, GOslim:biological_process	GO_BP	42	8.19e-10	5.12e-08	7.29073
HEAT_ACCLIMATION(84)	GO:0010286 heat acclimation, GOslim:biological_process	GO_BP	16	8.73e-10	5.42e-08	7.266
CARBOXYLIC_ACID_METABOLIC_PROCESS(2099)	GO:0019752 carboxylic acid metabolic process, GOslim:biological_process	GO_BP	94	1.33e-09	8.15e-08	7.08884
OXOACID_METABOLIC_PROCESS(2099)	GO:0043436 oxoacid metabolic process, GOslim:biological_process	GO_BP	94	1.33e-09	8.15e-08	7.08884
ORGANIC_ACID_METABOLIC_PROCESS(2101)	GO:0006082 organic acid metabolic process, GOslim:biological_process	GO_BP	94	1.39e-09	8.48e-08	7.0716
INDOLE-CONTAINING_COMPOUND_METABOLIC_PROCESS(148)	GO:0042430 indole-containing compound metabolic process, GOslim:biological_process	GO_BP	20	1.58e-09	9.58e-08	7.01863
POSITIVE_REGULATION_OF_FLAVONOID_BIOSYNTHETIC_PROCESS(103)	GO:0009963 positive regulation of flavonoid biosynthetic process, GOslim:biological_process	GO_BP	17	1.82e-09	1.09e-07	6.96257
CELLULAR_KETONE_METABOLIC_PROCESS(2121)	GO:0042180 cellular ketone metabolic process, GOslim:biological_process	GO_BP	94	2.2e-09	1.32e-07	6.87943
ER_TO_GOLGI_VESICLE-MEDIATED_TRANSPORT(105)	GO:0006888 ER to Golgi vesicle-mediated transport, GOslim:biological_process	GO_BP	17	2.35e-09	1.4e-07	6.85387
REGULATION_OF_FLAVONOID_BIOSYNTHETIC_PROCESS(124)	GO:0009962 regulation of flavonoid biosynthetic process, GOslim:biological_process	GO_BP	18	3.77e-09	2.23e-07	6.6517
INDOLE-CONTAINING_COMPOUND_CATABOLIC_PROCESS(81)	GO:0042436 indole-containing compound catabolic process, GOslim:biological_process	GO_BP	15	4.11e-09	2.42e-07	6.61618
HYDROGEN_PEROXIDE_METABOLIC_PROCESS(335)	GO:0042743 hydrogen peroxide metabolic process, GOslim:biological_process	GO_BP	29	5.46e-09	3.2e-07	6.49485
OLIGOPEPTIDE_TRANSPORT(116)	GO:0006857 oligopeptide transport, GOslim:biological_process	GO_BP	17	8.98e-09	5.2e-07	6.284
PEPTIDE_TRANSPORT(116)	GO:0015833 peptide transport, GOslim:biological_process	GO_BP	17	8.98e-09	5.2e-07	6.284
OXYGEN_AND_REACTIVE_OXYGEN_SPECIES_METABOLIC_PROCESS(347)	GO:0006800 oxygen and reactive oxygen species metabolic process, GOslim:biological_process	GO_BP	29	1.13e-08	6.49e-07	6.18776
GOLGI_VESICLE_TRANSPORT(327)	GO:0048193 Golgi vesicle transport, GOslim:biological_process	GO_BP	28	1.25e-08	7.13e-07	6.14691
DEFENSE_RESPONSE_TO_FUNGUS,_INCOMPATIBLE_INTERACTION(41)	GO:0009817 defense response to fungus, incompatible interaction, GOslim:biological_process	GO_BP	11	1.85e-08	1.05e-06	5.97881
PRIMARY_METABOLIC_PROCESS(11672)	GO:0044238 primary metabolic process, GOslim:biological_process	GO_BP	341	1.84e-08	1.05e-06	5.97881
AROMATIC_COMPOUND_CATABOLIC_PROCESS(107)	GO:0019439 aromatic compound catabolic process, GOslim:biological_process	GO_BP	16	1.9e-08	1.07e-06	5.97062
REGULATION_OF_SECONDARY_METABOLIC_PROCESS(157)	GO:0043455 regulation of secondary metabolic process, GOslim:biological_process	GO_BP	19	2.05e-08	1.15e-06	5.9393
SMALL_MOLECULE_METABOLIC_PROCESS(4053)	GO:0044281 small molecule metabolic process, GOslim:biological_process	GO_BP	147	2.22e-08	1.23e-06	5.91009
RESPONSE_TO_OSMOTIC_STRESS(834)	GO:0006970 response to osmotic stress, GOslim:biological_process	GO_BP	48	2.27e-08	1.26e-06	5.89963
CELLULAR_MODIFIED_AMINO_ACID_CATABOLIC_PROCESS(142)	GO:0042219 cellular modified amino acid catabolic process, GOslim:biological_process	GO_BP	18	2.53e-08	1.39e-06	5.85699
RESPONSE_TO_LIGHT_STIMULUS(1182)	GO:0009416 response to light stimulus, GOslim:biological_process	GO_BP	60	2.98e-08	1.63e-06	5.78781
CELLULAR_MODIFIED_AMINO_ACID_BIOSYNTHETIC_PROCESS(532)	GO:0042398 cellular modified amino acid biosynthetic process, GOslim:biological_process	GO_BP	36	3.39e-08	1.85e-06	5.73283
CELLULAR_BIOGENIC_AMINE_CATABOLIC_PROCESS(117)	GO:0042402 cellular biogenic amine catabolic process, GOslim:biological_process	GO_BP	16	5.84e-08	3.17e-06	5.49894
RESPONSE_TO_SALT_STRESS(780)	GO:0009651 response to salt stress, GOslim:biological_process	GO_BP	45	5.92e-08	3.2e-06	5.49485
TRYPTOPHAN_CATABOLIC_PROCESS(79)	GO:0006569 tryptophan catabolic process, GOslim:biological_process	GO_BP	13	1.52e-07	8.1e-06	5.09151
INDOLALKYLAMINE_CATABOLIC_PROCESS(79)	GO:0046218 indolalkylamine catabolic process, GOslim:biological_process	GO_BP	13	1.52e-07	8.1e-06	5.09151
RESPONSE_TO_RADIATION(1257)	GO:0009314 response to radiation, GOslim:biological_process	GO_BP	60	2.25e-07	1.2e-05	4.92082
INDOLE_GLUCOSINOLATE_METABOLIC_PROCESS(14)	GO:0042343 indole glucosinolate metabolic process, GOslim:biological_process	GO_BP	7	2.54e-07	1.34e-05	4.8729
NITRATE_TRANSPORT(207)	GO:0015706 nitrate transport, GOslim:biological_process	GO_BP	20	2.59e-07	1.36e-05	4.86646
AROMATIC_AMINO_ACID_FAMILY_CATABOLIC_PROCESS(86)	GO:0009074 aromatic amino acid family catabolic process, GOslim:biological_process	GO_BP	13	3.64e-07	1.9e-05	4.72125
ION_TRANSPORT(1016)	GO:0006811 ion transport, GOslim:biological_process	GO_BP	51	4.67e-07	2.43e-05	4.61439
INDOLE-CONTAINING_COMPOUND_BIOSYNTHETIC_PROCESS(139)	GO:0042435 indole-containing compound biosynthetic process, GOslim:biological_process	GO_BP	16	4.91e-07	2.54e-05	4.59517
SECONDARY_METABOLIC_PROCESS(1241)	GO:0019748 secondary metabolic process, GOslim:biological_process	GO_BP	58	6.94e-07	3.56e-05	4.44855
CELLULAR_BIOGENIC_AMINE_METABOLIC_PROCESS(181)	GO:0006576 cellular biogenic amine metabolic process, GOslim:biological_process	GO_BP	18	6.94e-07	3.56e-05	4.44855
INORGANIC_ANION_TRANSPORT(266)	GO:0015698 inorganic anion transport, GOslim:biological_process	GO_BP	22	7.74e-07	3.95e-05	4.4034
PROTEIN_AUTOPHOSPHORYLATION(146)	GO:0046777 protein autophosphorylation, GOslim:biological_process	GO_BP	16	8.92e-07	4.53e-05	4.3439
CELLULAR_RESPONSE_TO_HEAT(18)	GO:0034605 cellular response to heat, GOslim:biological_process	GO_BP	7	9.71e-07	4.91e-05	4.30892
RESPONSE_TO_WATER_DEPRIVATION(413)	GO:0009414 response to water deprivation, GOslim:biological_process	GO_BP	28	1.1e-06	5.52e-05	4.25806
RESPONSE_TO_WATER_STIMULUS(421)	GO:0009415 response to water stimulus, GOslim:biological_process	GO_BP	28	1.56e-06	7.79e-05	4.10846
PHENYLPROPANOID_METABOLIC_PROCESS(400)	GO:0009698 phenylpropanoid metabolic process, GOslim:biological_process	GO_BP	27	1.84e-06	9.16e-05	4.0381
INDOLALKYLAMINE_METABOLIC_PROCESS(102)	GO:0006586 indolalkylamine metabolic process, GOslim:biological_process	GO_BP	13	2.07e-06	0.000102	3.9914
TRYPTOPHAN_METABOLIC_PROCESS(102)	GO:0006568 tryptophan metabolic process, GOslim:biological_process	GO_BP	13	2.07e-06	0.000102	3.9914
RESPONSE_TO_NITRATE(197)	GO:0010167 response to nitrate, GOslim:biological_process	GO_BP	18	2.13e-06	0.000104	3.98297
HYPEROSMOTIC_SALINITY_RESPONSE(161)	GO:0042538 hyperosmotic salinity response, GOslim:biological_process	GO_BP	16	2.88e-06	0.000141	3.85078
FLAVONOID_BIOSYNTHETIC_PROCESS(225)	GO:0009813 flavonoid biosynthetic process, GOslim:biological_process	GO_BP	19	3.27e-06	0.000159	3.7986
INDOLEACETIC_ACID_BIOSYNTHETIC_PROCESS(108)	GO:0009684 indoleacetic acid biosynthetic process, GOslim:biological_process	GO_BP	13	3.67e-06	0.000178	3.74958
AGING(145)	GO:0007568 aging, GOslim:biological_process	GO_BP	15	3.74e-06	0.000179	3.74715
DETECTION_OF_EXTERNAL_STIMULUS(60)	GO:0009581 detection of external stimulus, GOslim:biological_process	GO_BP	10	3.74e-06	0.000179	3.74715
INDOLEACETIC_ACID_METABOLIC_PROCESS(109)	GO:0009683 indoleacetic acid metabolic process, GOslim:biological_process	GO_BP	13	4.03e-06	0.000192	3.7167
OXYLIPIN_METABOLIC_PROCESS(167)	GO:0031407 oxylipin metabolic process, GOslim:biological_process	GO_BP	16	4.44e-06	0.000211	3.67572
RESPONSE_TO_CYCLOPENTENONE(148)	GO:0010583 response to cyclopentenone, GOslim:biological_process	GO_BP	15	4.7e-06	0.000221	3.65561
RESPONSE_TO_ORGANIC_CYCLIC_COMPOUND(148)	GO:0014070 response to organic cyclic compound, GOslim:biological_process	GO_BP	15	4.7e-06	0.000221	3.65561
CELLULAR_RESPONSE_TO_HYPOXIA(24)	GO:0071456 cellular response to hypoxia, GOslim:biological_process	GO_BP	7	4.72e-06	0.000221	3.65561
PHENYLPROPANOID_BIOSYNTHETIC_PROCESS(326)	GO:0009699 phenylpropanoid biosynthetic process, GOslim:biological_process	GO_BP	23	5.37e-06	0.000251	3.60033
DEFENSE_RESPONSE_BY_CELL_WALL_THICKENING(16)	GO:0052482 defense response by cell wall thickening, GOslim:biological_process	GO_BP	6	7.06e-06	0.000326	3.48678
DEFENSE_RESPONSE_BY_CALLOSE_DEPOSITION_IN_CELL_WALL(16)	GO:0052544 defense response by callose deposition in cell wall, GOslim:biological_process	GO_BP	6	7.06e-06	0.000326	3.48678
CELLULAR_RESPONSE_TO_OXYGEN_LEVELS(26)	GO:0071453 cellular response to oxygen levels, GOslim:biological_process	GO_BP	7	7.38e-06	0.00034	3.46852
OXYLIPIN_BIOSYNTHETIC_PROCESS(141)	GO:0031408 oxylipin biosynthetic process, GOslim:biological_process	GO_BP	14	1.2e-05	0.00055	3.25964
FLAVONOID_METABOLIC_PROCESS(250)	GO:0009812 flavonoid metabolic process, GOslim:biological_process	GO_BP	19	1.33e-05	0.000605	3.21824
AUXIN_BIOSYNTHETIC_PROCESS(124)	GO:0009851 auxin biosynthetic process, GOslim:biological_process	GO_BP	13	1.44e-05	0.000654	3.18442
RESPONSE_TO_COLD(622)	GO:0009409 response to cold, GOslim:biological_process	GO_BP	33	1.8e-05	0.000814	3.08938
AMINE_CATABOLIC_PROCESS(213)	GO:0009310 amine catabolic process, GOslim:biological_process	GO_BP	17	2.09e-05	0.000942	3.02595
ORGAN_SENESCENCE(96)	GO:0010260 organ senescence, GOslim:biological_process	GO_BP	11	3.09e-05	0.00138	2.86012
SENESCENCE(96)	GO:0010149 senescence, GOslim:biological_process	GO_BP	11	3.09e-05	0.00138	2.86012
JASMONIC_ACID_BIOSYNTHETIC_PROCESS(135)	GO:0009695 jasmonic acid biosynthetic process, GOslim:biological_process	GO_BP	13	3.28e-05	0.00146	2.83565
RESPONSE_TO_ABSENCE_OF_LIGHT(34)	GO:0009646 response to absence of light, GOslim:biological_process	GO_BP	7	3.32e-05	0.00147	2.83268
JASMONIC_ACID_METABOLIC_PROCESS(159)	GO:0009694 jasmonic acid metabolic process, GOslim:biological_process	GO_BP	14	4.12e-05	0.00181	2.74232
HYPEROSMOTIC_RESPONSE(250)	GO:0006972 hyperosmotic response, GOslim:biological_process	GO_BP	18	4.32e-05	0.00189	2.72354
CELL_SURFACE_RECEPTOR_SIGNALING_PATHWAY(161)	GO:0007166 cell surface receptor signaling pathway, GOslim:biological_process	GO_BP	14	4.67e-05	0.00204	2.69037
CELLULAR_HEAT_ACCLIMATION(6)	GO:0070370 cellular heat acclimation, GOslim:biological_process	GO_BP	4	4.83e-05	0.0021	2.67778
AUXIN_METABOLIC_PROCESS(141)	GO:0009850 auxin metabolic process, GOslim:biological_process	GO_BP	13	4.97e-05	0.00215	2.66756
TOXIN_CATABOLIC_PROCESS(211)	GO:0009407 toxin catabolic process, GOslim:biological_process	GO_BP	16	6.41e-05	0.00276	2.55909
TOXIN_METABOLIC_PROCESS(211)	GO:0009404 toxin metabolic process, GOslim:biological_process	GO_BP	16	6.41e-05	0.00276	2.55909
LEAF_SENESCENCE(70)	GO:0010150 leaf senescence, GOslim:biological_process	GO_BP	9	7.22e-05	0.00309	2.51004
REGULATION_OF_ION_TRANSPORT(147)	GO:0043269 regulation of ion transport, GOslim:biological_process	GO_BP	13	7.37e-05	0.00314	2.50307
CELLULAR_HORMONE_METABOLIC_PROCESS(170)	GO:0034754 cellular hormone metabolic process, GOslim:biological_process	GO_BP	14	8.05e-05	0.00341	2.46725
POSITIVE_REGULATION_OF_METABOLIC_PROCESS(617)	GO:0009893 positive regulation of metabolic process, GOslim:biological_process	GO_BP	31	8.35e-05	0.00353	2.45223
DETECTION_OF_BACTERIUM(16)	GO:0016045 detection of bacterium, GOslim:biological_process	GO_BP	5	8.67e-05	0.00365	2.43771
CELL_WALL_MACROMOLECULE_CATABOLIC_PROCESS(29)	GO:0016998 cell wall macromolecule catabolic process, GOslim:biological_process	GO_BP	6	0.00012	0.005	2.30103
CELLULAR_AMINO_ACID_CATABOLIC_PROCESS(177)	GO:0009063 cellular amino acid catabolic process, GOslim:biological_process	GO_BP	14	0.00012	0.005	2.30103
POSITIVE_REGULATION_OF_CELLULAR_PROCESS(787)	GO:0048522 positive regulation of cellular process, GOslim:biological_process	GO_BP	36	0.00014	0.0058	2.23657
HORMONE_BIOSYNTHETIC_PROCESS(277)	GO:0042446 hormone biosynthetic process, GOslim:biological_process	GO_BP	18	0.000146	0.00606	2.21753
POSITIVE_REGULATION_OF_CELLULAR_METABOLIC_PROCESS(609)	GO:0031325 positive regulation of cellular metabolic process, GOslim:biological_process	GO_BP	30	0.00015	0.00618	2.20901
POSITIVE_REGULATION_OF_BIOLOGICAL_PROCESS(886)	GO:0048518 positive regulation of biological process, GOslim:biological_process	GO_BP	39	0.000159	0.00653	2.18509
RESPONSE_TO_HYPOXIA(100)	GO:0001666 response to hypoxia, GOslim:biological_process	GO_BP	10	0.000197	0.00808	2.09259
INDOLE_GLUCOSINOLATE_CATABOLIC_PROCESS(3)	GO:0042344 indole glucosinolate catabolic process, GOslim:biological_process	GO_BP	3	0.000217	0.00885	2.05306
POSITIVE_REGULATION_OF_BIOSYNTHETIC_PROCESS(595)	GO:0009891 positive regulation of biosynthetic process, GOslim:biological_process	GO_BP	29	0.000228	0.0092	2.03621
POSITIVE_REGULATION_OF_CELLULAR_BIOSYNTHETIC_PROCESS(595)	GO:0031328 positive regulation of cellular biosynthetic process, GOslim:biological_process	GO_BP	29	0.000228	0.0092	2.03621
NUCLEOBASE-CONTAINING_COMPOUND_TRANSPORT(238)	GO:0015931 nucleobase-containing compound transport, GOslim:biological_process	GO_BP	16	0.000235	0.00947	2.02365
RESPONSE_TO_OXYGEN_LEVELS(103)	GO:0070482 response to oxygen levels, GOslim:biological_process	GO_BP	10	0.000246	0.00987	2.00568
DEFENSE_RESPONSE_TO_BACTERIUM,_INCOMPATIBLE_INTERACTION(35)	GO:0009816 defense response to bacterium, incompatible interaction, GOslim:biological_process	GO_BP	6	0.000296	0.0118	1.92812
DIVALENT_METAL_ION_TRANSPORT(195)	GO:0070838 divalent metal ion transport, GOslim:biological_process	GO_BP	14	0.000305	0.0121	1.91721
REGULATION_OF_TRANSPORT(172)	GO:0051049 regulation of transport, GOslim:biological_process	GO_BP	13	0.000313	0.0124	1.90658
CELLULAR_RESPONSE_TO_MOLECULE_OF_BACTERIAL_ORIGIN(4)	GO:0071219 cellular response to molecule of bacterial origin, GOslim:biological_process	GO_BP	3	0.000374	0.0148	1.82974
ETHYLENE_METABOLIC_PROCESS(131)	GO:0009692 ethylene metabolic process, GOslim:biological_process	GO_BP	11	0.000392	0.0154	1.81248
ETHYLENE_BIOSYNTHETIC_PROCESS(131)	GO:0009693 ethylene biosynthetic process, GOslim:biological_process	GO_BP	11	0.000392	0.0154	1.81248
MACROMOLECULE_METABOLIC_PROCESS(9200)	GO:0043170 macromolecule metabolic process, GOslim:biological_process	GO_BP	254	0.000418	0.0163	1.78781
CELLULAR_ALKENE_METABOLIC_PROCESS(133)	GO:0043449 cellular alkene metabolic process, GOslim:biological_process	GO_BP	11	0.000441	0.0171	1.767
ALKENE_BIOSYNTHETIC_PROCESS(133)	GO:0043450 alkene biosynthetic process, GOslim:biological_process	GO_BP	11	0.000441	0.0171	1.767
PHOSPHOLIPID_TRANSPORT(14)	GO:0015914 phospholipid transport, GOslim:biological_process	GO_BP	4	0.00061	0.0236	1.62709
HETEROCYCLE_CATABOLIC_PROCESS(266)	GO:0046700 heterocycle catabolic process, GOslim:biological_process	GO_BP	16	0.00074	0.0285	1.54516
HORMONE_METABOLIC_PROCESS(322)	GO:0042445 hormone metabolic process, GOslim:biological_process	GO_BP	18	0.000798	0.0306	1.51428
CELLULAR_MACROMOLECULE_METABOLIC_PROCESS(8586)	GO:0044260 cellular macromolecule metabolic process, GOslim:biological_process	GO_BP	236	0.00101	0.0387	1.41229
CALLOSE_DEPOSITION_IN_CELL_WALL(47)	GO:0052543 callose deposition in cell wall, GOslim:biological_process	GO_BP	6	0.0012	0.0457	1.34008
RESPONSE_TO_METAL_ION(603)	GO:0010038 response to metal ion, GOslim:biological_process	GO_BP	27	0.00124	0.047	1.3279
ENZYME_LINKED_RECEPTOR_PROTEIN_SIGNALING_PATHWAY(130)	GO:0007167 enzyme linked receptor protein signaling pathway, GOslim:biological_process	GO_BP	10	0.00133	0.0497	1.30364
TRANSMEMBRANE_RECEPTOR_PROTEIN_TYROSINE_KINASE_SIGNALING_PATHWAY(130)	GO:0007169 transmembrane receptor protein tyrosine kinase signaling pathway, GOslim:biological_process	GO_BP	10	0.00133	0.0497	1.30364
CELL_WALL_THICKENING(48)	GO:0052386 cell wall thickening, GOslim:biological_process	GO_BP	6	0.00133	0.0497	1.30364
DEFENSE_RESPONSE(1644)	GO:0006952 defense response, GOslim:biological_process	GO_BP	211	9.88e-92	1.02e-87	86.9914
RESPONSE_TO_STRESS(4037)	GO:0006950 response to stress, GOslim:biological_process	GO_BP	303	7.8e-83	4.02e-79	78.3958
INNATE_IMMUNE_RESPONSE(926)	GO:0045087 innate immune response, GOslim:biological_process	GO_BP	158	1.3e-82	4.48e-79	78.3487
IMMUNE_SYSTEM_PROCESS(980)	GO:0002376 immune system process, GOslim:biological_process	GO_BP	161	4.02e-82	8.28e-79	78.082
IMMUNE_RESPONSE(980)	GO:0006955 immune response, GOslim:biological_process	GO_BP	161	4.02e-82	8.28e-79	78.082
RESPONSE_TO_CHITIN(421)	GO:0010200 response to chitin, GOslim:biological_process	GO_BP	117	1.78e-80	3.05e-77	76.5157
RESPONSE_TO_STIMULUS(6222)	GO:0050896 response to stimulus, GOslim:biological_process	GO_BP	366	1.46e-76	2.15e-73	72.6676
RESPONSE_TO_CHEMICAL_STIMULUS(3953)	GO:0042221 response to chemical stimulus, GOslim:biological_process	GO_BP	290	3.94e-76	5.08e-73	72.2941
RESPONSE_TO_BIOTIC_STIMULUS(1675)	GO:0009607 response to biotic stimulus, GOslim:biological_process	GO_BP	185	1.27e-69	1.45e-66	65.8386
RESPONSE_TO_OTHER_ORGANISM(1411)	GO:0051707 response to other organism, GOslim:biological_process	GO_BP	170	1.54e-68	1.59e-65	64.7986
RESPONSE_TO_ORGANIC_SUBSTANCE(2739)	GO:0010033 response to organic substance, GOslim:biological_process	GO_BP	218	1.4e-59	1.31e-56	55.8827
REGULATION_OF_DEFENSE_RESPONSE(529)	GO:0031347 regulation of defense response, GOslim:biological_process	GO_BP	105	1.59e-59	1.37e-56	55.8633
MULTI-ORGANISM_PROCESS(1804)	GO:0051704 multi-organism process, GOslim:biological_process	GO_BP	177	3.29e-59	2.61e-56	55.5834
RESPONSE_TO_ENDOPLASMIC_RETICULUM_STRESS(351)	GO:0034976 response to endoplasmic reticulum stress, GOslim:biological_process	GO_BP	90	4.98e-59	3.67e-56	55.4353
REGULATION_OF_RESPONSE_TO_STRESS(544)	GO:0080134 regulation of response to stress, GOslim:biological_process	GO_BP	105	1.73e-58	1.19e-55	54.9245
RESPONSE_TO_CARBOHYDRATE_STIMULUS(811)	GO:0009743 response to carbohydrate stimulus, GOslim:biological_process	GO_BP	122	1.52e-57	9.79e-55	54.0092
REGULATION_OF_RESPONSE_TO_STIMULUS(662)	GO:0048583 regulation of response to stimulus, GOslim:biological_process	GO_BP	109	1.14e-54	6.92e-52	51.1599
CELLULAR_RESPONSE_TO_STRESS(1431)	GO:0033554 cellular response to stress, GOslim:biological_process	GO_BP	150	8.62e-53	4.94e-50	49.3063
REGULATION_OF_CELL_DEATH(405)	GO:0010941 regulation of cell death, GOslim:biological_process	GO_BP	88	1.45e-52	7.89e-50	49.1029
CELL_DEATH(498)	GO:0008219 cell death, GOslim:biological_process	GO_BP	94	1.61e-51	7.91e-49	48.1018
DEATH(498)	GO:0016265 death, GOslim:biological_process	GO_BP	94	1.61e-51	7.91e-49	48.1018
REGULATION_OF_PROGRAMMED_CELL_DEATH(397)	GO:0043067 regulation of programmed cell death, GOslim:biological_process	GO_BP	86	2.87e-51	1.35e-48	47.8697
REGULATION_OF_PLANT-TYPE_HYPERSENSITIVE_RESPONSE(371)	GO:0010363 regulation of plant-type hypersensitive response, GOslim:biological_process	GO_BP	83	2.05e-50	9.19e-48	47.0367
PROGRAMMED_CELL_DEATH(450)	GO:0012501 programmed cell death, GOslim:biological_process	GO_BP	89	3.26e-50	1.4e-47	46.8539
REGULATION_OF_CELLULAR_RESPONSE_TO_STRESS(379)	GO:0080135 regulation of cellular response to stress, GOslim:biological_process	GO_BP	83	8.64e-50	3.56e-47	46.4486
PLANT-TYPE_HYPERSENSITIVE_RESPONSE(401)	GO:0009626 plant-type hypersensitive response, GOslim:biological_process	GO_BP	84	4.47e-49	1.77e-46	45.752
HOST_PROGRAMMED_CELL_DEATH_INDUCED_BY_SYMBIONT(402)	GO:0034050 host programmed cell death induced by symbiont, GOslim:biological_process	GO_BP	84	5.3e-49	2.02e-46	45.6946
PROTEIN_TARGETING_TO_MEMBRANE(392)	GO:0006612 protein targeting to membrane, GOslim:biological_process	GO_BP	83	8.38e-49	3.08e-46	45.5114
REGULATION_OF_IMMUNE_SYSTEM_PROCESS(419)	GO:0002682 regulation of immune system process, GOslim:biological_process	GO_BP	85	1.06e-48	3.63e-46	45.4401
REGULATION_OF_IMMUNE_RESPONSE(419)	GO:0050776 regulation of immune response, GOslim:biological_process	GO_BP	85	1.06e-48	3.63e-46	45.4401
DEFENSE_RESPONSE,_INCOMPATIBLE_INTERACTION(535)	GO:0009814 defense response, incompatible interaction, GOslim:biological_process	GO_BP	93	2.84e-48	9.45e-46	45.0246
REGULATION_OF_INNATE_IMMUNE_RESPONSE(415)	GO:0045088 regulation of innate immune response, GOslim:biological_process	GO_BP	84	4.64e-48	1.49e-45	44.8268
CELLULAR_RESPONSE_TO_STIMULUS(2302)	GO:0051716 cellular response to stimulus, GOslim:biological_process	GO_BP	180	6.23e-47	1.94e-44	43.7122
RESPONSE_TO_FUNGUS(497)	GO:0009620 response to fungus, GOslim:biological_process	GO_BP	86	1.79e-44	5.43e-42	41.2652
NEGATIVE_REGULATION_OF_CELL_DEATH(174)	GO:0060548 negative regulation of cell death, GOslim:biological_process	GO_BP	58	1.94e-43	5.7e-41	40.2441
SYSTEMIC_ACQUIRED_RESISTANCE(444)	GO:0009627 systemic acquired resistance, GOslim:biological_process	GO_BP	81	2.21e-43	6.34e-41	40.1979
DEFENSE_RESPONSE_TO_FUNGUS(342)	GO:0050832 defense response to fungus, GOslim:biological_process	GO_BP	73	3.87e-43	1.08e-40	39.9666
NEGATIVE_REGULATION_OF_PROGRAMMED_CELL_DEATH(170)	GO:0043069 negative regulation of programmed cell death, GOslim:biological_process	GO_BP	57	8.08e-43	2.19e-40	39.6596
RESPIRATORY_BURST(121)	GO:0045730 respiratory burst, GOslim:biological_process	GO_BP	50	2.96e-41	7.64e-39	38.1169
RESPIRATORY_BURST_INVOLVED_IN_DEFENSE_RESPONSE(121)	GO:0002679 respiratory burst involved in defense response, GOslim:biological_process	GO_BP	50	2.96e-41	7.64e-39	38.1169
ER-NUCLEUS_SIGNALING_PATHWAY(192)	GO:0006984 ER-nucleus signaling pathway, GOslim:biological_process	GO_BP	57	2.1e-40	5.28e-38	37.2774
CELLULAR_RESPONSE_TO_BIOTIC_STIMULUS(195)	GO:0071216 cellular response to biotic stimulus, GOslim:biological_process	GO_BP	57	4.28e-40	1.05e-37	36.9788
RESPONSE_TO_SALICYLIC_ACID_STIMULUS(470)	GO:0009751 response to salicylic acid stimulus, GOslim:biological_process	GO_BP	79	4.77e-40	1.14e-37	36.9431
CELLULAR_RESPONSE_TO_UNFOLDED_PROTEIN(186)	GO:0034620 cellular response to unfolded protein, GOslim:biological_process	GO_BP	55	6.15e-39	1.41e-36	35.8508
RESPONSE_TO_UNFOLDED_PROTEIN(186)	GO:0006986 response to unfolded protein, GOslim:biological_process	GO_BP	55	6.15e-39	1.41e-36	35.8508
CELLULAR_RESPONSE_TO_PROTEIN_STIMULUS(192)	GO:0071445 cellular response to protein stimulus, GOslim:biological_process	GO_BP	55	2.51e-38	5.62e-36	35.2503
ENDOPLASMIC_RETICULUM_UNFOLDED_PROTEIN_RESPONSE(184)	GO:0030968 endoplasmic reticulum unfolded protein response, GOslim:biological_process	GO_BP	54	4.21e-38	9.23e-36	35.0348
SALICYLIC_ACID_MEDIATED_SIGNALING_PATHWAY(349)	GO:0009863 salicylic acid mediated signaling pathway, GOslim:biological_process	GO_BP	66	3.09e-36	6.64e-34	33.1778
CELLULAR_RESPONSE_TO_SALICYLIC_ACID_STIMULUS(351)	GO:0071446 cellular response to salicylic acid stimulus, GOslim:biological_process	GO_BP	66	4.19e-36	8.82e-34	33.0545
CELLULAR_RESPONSE_TO_ORGANIC_SUBSTANCE(1221)	GO:0071310 cellular response to organic substance, GOslim:biological_process	GO_BP	113	1.31e-34	2.7e-32	31.5686
NEGATIVE_REGULATION_OF_DEFENSE_RESPONSE(273)	GO:0031348 negative regulation of defense response, GOslim:biological_process	GO_BP	58	2.71e-34	5.48e-32	31.2612
RESPONSE_TO_BACTERIUM(572)	GO:0009617 response to bacterium, GOslim:biological_process	GO_BP	78	6.71e-34	1.33e-31	30.8761
CELLULAR_RESPONSE_TO_CHEMICAL_STIMULUS(1403)	GO:0070887 cellular response to chemical stimulus, GOslim:biological_process	GO_BP	120	8.72e-34	1.7e-31	30.7696
NEGATIVE_REGULATION_OF_RESPONSE_TO_STIMULUS(346)	GO:0048585 negative regulation of response to stimulus, GOslim:biological_process	GO_BP	62	6.55e-33	1.25e-30	29.9031
SIGNALING(2317)	GO:0023052 signaling, GOslim:biological_process	GO_BP	154	6.54e-32	1.23e-29	28.9101
PROTEIN_TARGETING(906)	GO:0006605 protein targeting, GOslim:biological_process	GO_BP	91	3.33e-30	6.14e-28	27.2118
IMMUNE_EFFECTOR_PROCESS(273)	GO:0002252 immune effector process, GOslim:biological_process	GO_BP	53	9.76e-30	1.77e-27	26.752
SALICYLIC_ACID_BIOSYNTHETIC_PROCESS(209)	GO:0009697 salicylic acid biosynthetic process, GOslim:biological_process	GO_BP	47	6.65e-29	1.18e-26	25.9281
SALICYLIC_ACID_METABOLIC_PROCESS(222)	GO:0009696 salicylic acid metabolic process, GOslim:biological_process	GO_BP	48	7.78e-29	1.36e-26	25.8665
ESTABLISHMENT_OF_PROTEIN_LOCALIZATION(1159)	GO:0045184 establishment of protein localization, GOslim:biological_process	GO_BP	100	2.56e-28	4.33e-26	25.3635
PROTEIN_TRANSPORT(1159)	GO:0015031 protein transport, GOslim:biological_process	GO_BP	100	2.56e-28	4.33e-26	25.3635
LOCALIZATION(3799)	GO:0051179 localization, GOslim:biological_process	GO_BP	197	7.69e-28	1.28e-25	24.8928
TRANSPORT(3558)	GO:0006810 transport, GOslim:biological_process	GO_BP	189	8.71e-28	1.42e-25	24.8477
INTRACELLULAR_PROTEIN_TRANSPORT(1043)	GO:0006886 intracellular protein transport, GOslim:biological_process	GO_BP	93	2.69e-27	4.34e-25	24.3625
CELLULAR_MACROMOLECULE_LOCALIZATION(1091)	GO:0070727 cellular macromolecule localization, GOslim:biological_process	GO_BP	95	3.6e-27	5.72e-25	24.2426
CELLULAR_PROTEIN_LOCALIZATION(1057)	GO:0034613 cellular protein localization, GOslim:biological_process	GO_BP	93	6.67e-27	1.04e-24	23.983
PROTEIN_LOCALIZATION(1214)	GO:0008104 protein localization, GOslim:biological_process	GO_BP	100	7.31e-27	1.12e-24	23.9508
ESTABLISHMENT_OF_LOCALIZATION(3633)	GO:0051234 establishment of localization, GOslim:biological_process	GO_BP	189	1.01e-26	1.53e-24	23.8153
MACROMOLECULE_LOCALIZATION(1528)	GO:0033036 macromolecule localization, GOslim:biological_process	GO_BP	113	1.17e-26	1.74e-24	23.7595
PROTEIN_PHOSPHORYLATION(1135)	GO:0006468 protein phosphorylation, GOslim:biological_process	GO_BP	96	1.41e-26	2.08e-24	23.6819
AMINO_ACID_TRANSPORT(266)	GO:0006865 amino acid transport, GOslim:biological_process	GO_BP	48	8.42e-26	1.22e-23	22.9136
NEGATIVE_REGULATION_OF_BIOLOGICAL_PROCESS(1215)	GO:0048519 negative regulation of biological process, GOslim:biological_process	GO_BP	98	1.11e-25	1.59e-23	22.7986
CELLULAR_AROMATIC_COMPOUND_METABOLIC_PROCESS(1017)	GO:0006725 cellular aromatic compound metabolic process, GOslim:biological_process	GO_BP	89	1.35e-25	1.9e-23	22.7212
RESPONSE_TO_PROTEIN_STIMULUS(374)	GO:0051789 response to protein stimulus, GOslim:biological_process	GO_BP	55	1.6e-25	2.23e-23	22.6517
SIGNAL_TRANSDUCTION(1659)	GO:0007165 signal transduction, GOslim:biological_process	GO_BP	116	1.96e-25	2.7e-23	22.5686
AMINE_TRANSPORT(272)	GO:0015837 amine transport, GOslim:biological_process	GO_BP	48	1.99e-25	2.7e-23	22.5686
RESPONSE_TO_LIGHT_INTENSITY(278)	GO:0009642 response to light intensity, GOslim:biological_process	GO_BP	48	4.6e-25	6.15e-23	22.2111
CARBOXYLIC_ACID_TRANSPORT(283)	GO:0046942 carboxylic acid transport, GOslim:biological_process	GO_BP	48	9.11e-25	1.2e-22	21.9208
RESPONSE_TO_HEAT(303)	GO:0009408 response to heat, GOslim:biological_process	GO_BP	49	1.88e-24	2.46e-22	21.6091
ORGANIC_ACID_TRANSPORT(289)	GO:0015849 organic acid transport, GOslim:biological_process	GO_BP	48	2.04e-24	2.62e-22	21.5817
MEMBRANE_FUSION(275)	GO:0061025 membrane fusion, GOslim:biological_process	GO_BP	47	2.13e-24	2.68e-22	21.5719
CELLULAR_MEMBRANE_FUSION(275)	GO:0006944 cellular membrane fusion, GOslim:biological_process	GO_BP	47	2.13e-24	2.68e-22	21.5719
INTRACELLULAR_TRANSPORT(1422)	GO:0046907 intracellular transport, GOslim:biological_process	GO_BP	104	3.7e-24	4.6e-22	21.3372
RESPONSE_TO_JASMONIC_ACID_STIMULUS(471)	GO:0009753 response to jasmonic acid stimulus, GOslim:biological_process	GO_BP	59	4.32e-24	5.3e-22	21.2757
RESPONSE_TO_OXIDATIVE_STRESS(586)	GO:0006979 response to oxidative stress, GOslim:biological_process	GO_BP	65	8.11e-24	9.83e-22	21.0074
SIGNAL_TRANSMISSION(1743)	GO:0023060 signal transmission, GOslim:biological_process	GO_BP	116	9.5e-24	1.14e-21	20.9431
PHOSPHORYLATION(1355)	GO:0016310 phosphorylation, GOslim:biological_process	GO_BP	100	1.7e-23	2.02e-21	20.6946
SYSTEMIC_ACQUIRED_RESISTANCE,_SALICYLIC_ACID_MEDIATED_SIGNALING_PATHWAY(251)	GO:0009862 systemic acquired resistance, salicylic acid mediated signaling pathway, GOslim:biological_process	GO_BP	44	2.67e-23	3.13e-21	20.5045
DEFENSE_RESPONSE_TO_BACTERIUM(390)	GO:0042742 defense response to bacterium, GOslim:biological_process	GO_BP	53	3.37e-23	3.9e-21	20.4089
ESTABLISHMENT_OF_LOCALIZATION_IN_CELL(1553)	GO:0051649 establishment of localization in cell, GOslim:biological_process	GO_BP	107	5.8e-23	6.65e-21	20.1772
CELLULAR_LOCALIZATION(1611)	GO:0051641 cellular localization, GOslim:biological_process	GO_BP	109	8.12e-23	9.2e-21	20.0362
AROMATIC_COMPOUND_BIOSYNTHETIC_PROCESS(679)	GO:0019438 aromatic compound biosynthetic process, GOslim:biological_process	GO_BP	68	1.32e-22	1.48e-20	19.8297
RESPONSE_TO_HIGH_LIGHT_INTENSITY(224)	GO:0009644 response to high light intensity, GOslim:biological_process	GO_BP	41	2.09e-22	2.32e-20	19.6345
PHOSPHATE-CONTAINING_COMPOUND_METABOLIC_PROCESS(1573)	GO:0006796 phosphate-containing compound metabolic process, GOslim:biological_process	GO_BP	106	4.66e-22	5.11e-20	19.2916
PHOSPHORUS_METABOLIC_PROCESS(1574)	GO:0006793 phosphorus metabolic process, GOslim:biological_process	GO_BP	106	4.87e-22	5.29e-20	19.2765
JASMONIC_ACID_MEDIATED_SIGNALING_PATHWAY(282)	GO:0009867 jasmonic acid mediated signaling pathway, GOslim:biological_process	GO_BP	44	1.59e-21	1.69e-19	18.7721
CELLULAR_RESPONSE_TO_JASMONIC_ACID_STIMULUS(282)	GO:0071395 cellular response to jasmonic acid stimulus, GOslim:biological_process	GO_BP	44	1.59e-21	1.69e-19	18.7721
RESPONSE_TO_TEMPERATURE_STIMULUS(955)	GO:0009266 response to temperature stimulus, GOslim:biological_process	GO_BP	79	2.27e-21	2.39e-19	18.6216
RESPONSE_TO_ENDOGENOUS_STIMULUS(1604)	GO:0009719 response to endogenous stimulus, GOslim:biological_process	GO_BP	105	5.73e-21	5.96e-19	18.2248
RESPONSE_TO_HYDROGEN_PEROXIDE(263)	GO:0042542 response to hydrogen peroxide, GOslim:biological_process	GO_BP	42	6.15e-21	6.34e-19	18.1979
CELLULAR_RESPONSE_TO_ENDOGENOUS_STIMULUS(804)	GO:0071495 cellular response to endogenous stimulus, GOslim:biological_process	GO_BP	71	1.02e-20	1.04e-18	17.983
DEFENSE_RESPONSE_BY_CALLOSE_DEPOSITION(62)	GO:0052542 defense response by callose deposition, GOslim:biological_process	GO_BP	24	6.68e-20	6.75e-18	17.1707
NEGATIVE_REGULATION_OF_CELLULAR_PROCESS(779)	GO:0048523 negative regulation of cellular process, GOslim:biological_process	GO_BP	67	4.87e-19	4.88e-17	16.3116
RESPONSE_TO_WOUNDING(340)	GO:0009611 response to wounding, GOslim:biological_process	GO_BP	44	1.02e-18	1.01e-16	15.9957
RESPONSE_TO_INORGANIC_SUBSTANCE(1075)	GO:0010035 response to inorganic substance, GOslim:biological_process	GO_BP	79	1.58e-18	1.55e-16	15.8097
MAPK_CASCADE(209)	GO:0000165 MAPK cascade, GOslim:biological_process	GO_BP	35	3.14e-18	3.06e-16	15.5143
CELLULAR_PROTEIN_MODIFICATION_PROCESS(2764)	GO:0006464 cellular protein modification process, GOslim:biological_process	GO_BP	139	6.14e-18	5.91e-16	15.2284
RESPONSE_TO_ABIOTIC_STIMULUS(2615)	GO:0009628 response to abiotic stimulus, GOslim:biological_process	GO_BP	134	6.54e-18	6.25e-16	15.2041
SMALL_MOLECULE_BIOSYNTHETIC_PROCESS(1859)	GO:0044283 small molecule biosynthetic process, GOslim:biological_process	GO_BP	107	1.58e-17	1.49e-15	14.8268
INTRACELLULAR_PROTEIN_KINASE_CASCADE(223)	GO:0007243 intracellular protein kinase cascade, GOslim:biological_process	GO_BP	35	1.91e-17	1.79e-15	14.7471
RESPONSE_TO_REACTIVE_OXYGEN_SPECIES(336)	GO:0000302 response to reactive oxygen species, GOslim:biological_process	GO_BP	42	1.97e-17	1.83e-15	14.7375
MEMBRANE_ORGANIZATION(543)	GO:0061024 membrane organization, GOslim:biological_process	GO_BP	53	2.2e-17	2.01e-15	14.6968
CELLULAR_MEMBRANE_ORGANIZATION(543)	GO:0016044 cellular membrane organization, GOslim:biological_process	GO_BP	53	2.2e-17	2.01e-15	14.6968
CELLULAR_PROCESS(14300)	GO:0009987 cellular process, GOslim:biological_process	GO_BP	438	4.42e-17	3.99e-15	14.399
REGULATION_OF_CELLULAR_PROCESS(4571)	GO:0050794 regulation of cellular process, GOslim:biological_process	GO_BP	192	5.96e-17	5.34e-15	14.2725
RESPONSE_TO_MOLECULE_OF_BACTERIAL_ORIGIN(101)	GO:0002237 response to molecule of bacterial origin, GOslim:biological_process	GO_BP	25	8.34e-17	7.41e-15	14.1302
CALLOSE_LOCALIZATION(93)	GO:0052545 callose localization, GOslim:biological_process	GO_BP	24	1.55e-16	1.36e-14	13.8665
POLYSACCHARIDE_LOCALIZATION(94)	GO:0033037 polysaccharide localization, GOslim:biological_process	GO_BP	24	1.9e-16	1.66e-14	13.7799
CARBOXYLIC_ACID_BIOSYNTHETIC_PROCESS(1113)	GO:0046394 carboxylic acid biosynthetic process, GOslim:biological_process	GO_BP	76	3.26e-16	2.8e-14	13.5528
ORGANIC_ACID_BIOSYNTHETIC_PROCESS(1113)	GO:0016053 organic acid biosynthetic process, GOslim:biological_process	GO_BP	76	3.26e-16	2.8e-14	13.5528
POST-TRANSLATIONAL_PROTEIN_MODIFICATION(2069)	GO:0043687 post-translational protein modification, GOslim:biological_process	GO_BP	111	4.11e-16	3.5e-14	13.4559
ABSCISIC_ACID_MEDIATED_SIGNALING_PATHWAY(252)	GO:0009738 abscisic acid mediated signaling pathway, GOslim:biological_process	GO_BP	35	5.55e-16	4.69e-14	13.3288
BIOLOGICAL_REGULATION(6172)	GO:0065007 biological regulation, GOslim:biological_process	GO_BP	232	2.3e-15	1.93e-13	12.7144
RESPONSE_TO_ETHYLENE_STIMULUS(353)	GO:0009723 response to ethylene stimulus, GOslim:biological_process	GO_BP	40	2.36e-15	1.97e-13	12.7055
CELLULAR_RESPONSE_TO_ABSCISIC_ACID_STIMULUS(267)	GO:0071215 cellular response to abscisic acid stimulus, GOslim:biological_process	GO_BP	35	2.69e-15	2.22e-13	12.6536
RESPONSE_TO_ABSCISIC_ACID_STIMULUS(618)	GO:0009737 response to abscisic acid stimulus, GOslim:biological_process	GO_BP	53	3.22e-15	2.64e-13	12.5784
REGULATION_OF_BIOLOGICAL_PROCESS(5191)	GO:0050789 regulation of biological process, GOslim:biological_process	GO_BP	204	3.93e-15	3.19e-13	12.4962
DETECTION_OF_BIOTIC_STIMULUS(104)	GO:0009595 detection of biotic stimulus, GOslim:biological_process	GO_BP	23	1.15e-14	9.28e-13	12.0325
PROTEIN_FOLDING(338)	GO:0006457 protein folding, GOslim:biological_process	GO_BP	38	1.5e-14	1.2e-12	11.9208
MONOCARBOXYLIC_ACID_METABOLIC_PROCESS(1480)	GO:0032787 monocarboxylic acid metabolic process, GOslim:biological_process	GO_BP	85	5.83e-14	4.62e-12	11.3354
REGULATION_OF_HYDROGEN_PEROXIDE_METABOLIC_PROCESS(187)	GO:0010310 regulation of hydrogen peroxide metabolic process, GOslim:biological_process	GO_BP	28	9.06e-14	7.13e-12	11.1469
REGULATION_OF_OXYGEN_AND_REACTIVE_OXYGEN_SPECIES_METABOLIC_PROCESS(188)	GO:0080010 regulation of oxygen and reactive oxygen species metabolic process, GOslim:biological_process	GO_BP	28	1.02e-13	7.96e-12	11.0991
RESPONSE_TO_EXTERNAL_STIMULUS(1047)	GO:0009605 response to external stimulus, GOslim:biological_process	GO_BP	68	1.26e-13	9.8e-12	11.0088
CELLULAR_MODIFIED_AMINO_ACID_METABOLIC_PROCESS(708)	GO:0006575 cellular modified amino acid metabolic process, GOslim:biological_process	GO_BP	54	1.49e-13	1.14e-11	10.9431
RESPONSE_TO_HORMONE_STIMULUS(1364)	GO:0009725 response to hormone stimulus, GOslim:biological_process	GO_BP	79	3.32e-13	2.54e-11	10.5952
MACROMOLECULE_MODIFICATION(3188)	GO:0043412 macromolecule modification, GOslim:biological_process	GO_BP	139	3.53e-13	2.68e-11	10.5719
INTRACELLULAR_SIGNAL_TRANSDUCTION(222)	GO:0035556 intracellular signal transduction, GOslim:biological_process	GO_BP	29	7.23e-13	5.44e-11	10.2644
ANION_TRANSPORT(350)	GO:0006820 anion transport, GOslim:biological_process	GO_BP	36	8.33e-13	6.23e-11	10.2055
METABOLIC_PROCESS(13568)	GO:0008152 metabolic process, GOslim:biological_process	GO_BP	405	1.01e-12	7.51e-11	10.1244
DETECTION_OF_STIMULUS(148)	GO:0051606 detection of stimulus, GOslim:biological_process	GO_BP	24	1.18e-12	8.69e-11	10.061
CELLULAR_RESPONSE_TO_HORMONE_STIMULUS(630)	GO:0032870 cellular response to hormone stimulus, GOslim:biological_process	GO_BP	47	1.22e-11	8.93e-10	9.04915
CELLULAR_METABOLIC_PROCESS(11467)	GO:0044237 cellular metabolic process, GOslim:biological_process	GO_BP	351	1.48e-11	1.08e-09	8.96658
HORMONE-MEDIATED_SIGNALING_PATHWAY(589)	GO:0009755 hormone-mediated signaling pathway, GOslim:biological_process	GO_BP	45	1.63e-11	1.17e-09	8.93181
RESPONSE_TO_MECHANICAL_STIMULUS(63)	GO:0009612 response to mechanical stimulus, GOslim:biological_process	GO_BP	16	2.17e-11	1.55e-09	8.80967
N-TERMINAL_PROTEIN_LIPIDATION(529)	GO:0006498 N-terminal protein lipidation, GOslim:biological_process	GO_BP	42	2.58e-11	1.81e-09	8.74232
PROTEIN_MYRISTOYLATION(529)	GO:0018377 protein myristoylation, GOslim:biological_process	GO_BP	42	2.58e-11	1.81e-09	8.74232
N-TERMINAL_PROTEIN_MYRISTOYLATION(529)	GO:0006499 N-terminal protein myristoylation, GOslim:biological_process	GO_BP	42	2.58e-11	1.81e-09	8.74232
N-TERMINAL_PROTEIN_AMINO_ACID_MODIFICATION(533)	GO:0031365 N-terminal protein amino acid modification, GOslim:biological_process	GO_BP	42	3.21e-11	2.23e-09	8.6517
BASIC_AMINO_ACID_TRANSPORT(29)	GO:0015802 basic amino acid transport, GOslim:biological_process	GO_BP	12	6.83e-11	4.69e-09	8.32883
AMMONIUM_TRANSPORT(29)	GO:0015696 ammonium transport, GOslim:biological_process	GO_BP	12	6.83e-11	4.69e-09	8.32883
PROTEIN_LIPIDATION(550)	GO:0006497 protein lipidation, GOslim:biological_process	GO_BP	42	7.97e-11	5.41e-09	8.2668
LIPOPROTEIN_BIOSYNTHETIC_PROCESS(550)	GO:0042158 lipoprotein biosynthetic process, GOslim:biological_process	GO_BP	42	7.97e-11	5.41e-09	8.2668
LIPOPROTEIN_METABOLIC_PROCESS(551)	GO:0042157 lipoprotein metabolic process, GOslim:biological_process	GO_BP	42	8.4e-11	5.66e-09	8.24718
ORGANIC_CATION_TRANSPORT(30)	GO:0015695 organic cation transport, GOslim:biological_process	GO_BP	12	9.36e-11	6.27e-09	8.20273
CELLULAR_PROTEIN_METABOLIC_PROCESS(4762)	GO:0044267 cellular protein metabolic process, GOslim:biological_process	GO_BP	176	1.11e-10	7.41e-09	8.13018
PROTEIN_ACYLATION(560)	GO:0043543 protein acylation, GOslim:biological_process	GO_BP	42	1.34e-10	8.85e-09	8.05306
PEPTIDYL-AMINO_ACID_MODIFICATION(610)	GO:0018193 peptidyl-amino acid modification, GOslim:biological_process	GO_BP	44	1.54e-10	1.01e-08	7.99568
PROLINE_TRANSPORT(74)	GO:0015824 proline transport, GOslim:biological_process	GO_BP	16	1.72e-10	1.12e-08	7.95078
AMINO_ACID_IMPORT(75)	GO:0043090 amino acid import, GOslim:biological_process	GO_BP	16	2.04e-10	1.32e-08	7.87943
RESPONSE_TO_INSECT(76)	GO:0009625 response to insect, GOslim:biological_process	GO_BP	16	2.42e-10	1.56e-08	7.80688
REGULATION_OF_MULTI-ORGANISM_PROCESS(117)	GO:0043900 regulation of multi-organism process, GOslim:biological_process	GO_BP	19	2.59e-10	1.66e-08	7.77989
NEUTRAL_AMINO_ACID_TRANSPORT(77)	GO:0015804 neutral amino acid transport, GOslim:biological_process	GO_BP	16	2.86e-10	1.82e-08	7.73993
NUCLEOTIDE_TRANSPORT(35)	GO:0006862 nucleotide transport, GOslim:biological_process	GO_BP	12	3.99e-10	2.52e-08	7.5986
PROTEIN_METABOLIC_PROCESS(5207)	GO:0019538 protein metabolic process, GOslim:biological_process	GO_BP	185	7.09e-10	4.46e-08	7.35067
VESICLE-MEDIATED_TRANSPORT(597)	GO:0016192 vesicle-mediated transport, GOslim:biological_process	GO_BP	42	8.19e-10	5.12e-08	7.29073
HEAT_ACCLIMATION(84)	GO:0010286 heat acclimation, GOslim:biological_process	GO_BP	16	8.73e-10	5.42e-08	7.266
CARBOXYLIC_ACID_METABOLIC_PROCESS(2099)	GO:0019752 carboxylic acid metabolic process, GOslim:biological_process	GO_BP	94	1.33e-09	8.15e-08	7.08884
OXOACID_METABOLIC_PROCESS(2099)	GO:0043436 oxoacid metabolic process, GOslim:biological_process	GO_BP	94	1.33e-09	8.15e-08	7.08884
ORGANIC_ACID_METABOLIC_PROCESS(2101)	GO:0006082 organic acid metabolic process, GOslim:biological_process	GO_BP	94	1.39e-09	8.48e-08	7.0716
INDOLE-CONTAINING_COMPOUND_METABOLIC_PROCESS(148)	GO:0042430 indole-containing compound metabolic process, GOslim:biological_process	GO_BP	20	1.58e-09	9.58e-08	7.01863
POSITIVE_REGULATION_OF_FLAVONOID_BIOSYNTHETIC_PROCESS(103)	GO:0009963 positive regulation of flavonoid biosynthetic process, GOslim:biological_process	GO_BP	17	1.82e-09	1.09e-07	6.96257
CELLULAR_KETONE_METABOLIC_PROCESS(2121)	GO:0042180 cellular ketone metabolic process, GOslim:biological_process	GO_BP	94	2.2e-09	1.32e-07	6.87943
ER_TO_GOLGI_VESICLE-MEDIATED_TRANSPORT(105)	GO:0006888 ER to Golgi vesicle-mediated transport, GOslim:biological_process	GO_BP	17	2.35e-09	1.4e-07	6.85387
REGULATION_OF_FLAVONOID_BIOSYNTHETIC_PROCESS(124)	GO:0009962 regulation of flavonoid biosynthetic process, GOslim:biological_process	GO_BP	18	3.77e-09	2.23e-07	6.6517
INDOLE-CONTAINING_COMPOUND_CATABOLIC_PROCESS(81)	GO:0042436 indole-containing compound catabolic process, GOslim:biological_process	GO_BP	15	4.11e-09	2.42e-07	6.61618
HYDROGEN_PEROXIDE_METABOLIC_PROCESS(335)	GO:0042743 hydrogen peroxide metabolic process, GOslim:biological_process	GO_BP	29	5.46e-09	3.2e-07	6.49485
OLIGOPEPTIDE_TRANSPORT(116)	GO:0006857 oligopeptide transport, GOslim:biological_process	GO_BP	17	8.98e-09	5.2e-07	6.284
PEPTIDE_TRANSPORT(116)	GO:0015833 peptide transport, GOslim:biological_process	GO_BP	17	8.98e-09	5.2e-07	6.284
OXYGEN_AND_REACTIVE_OXYGEN_SPECIES_METABOLIC_PROCESS(347)	GO:0006800 oxygen and reactive oxygen species metabolic process, GOslim:biological_process	GO_BP	29	1.13e-08	6.49e-07	6.18776
GOLGI_VESICLE_TRANSPORT(327)	GO:0048193 Golgi vesicle transport, GOslim:biological_process	GO_BP	28	1.25e-08	7.13e-07	6.14691
DEFENSE_RESPONSE_TO_FUNGUS,_INCOMPATIBLE_INTERACTION(41)	GO:0009817 defense response to fungus, incompatible interaction, GOslim:biological_process	GO_BP	11	1.85e-08	1.05e-06	5.97881
PRIMARY_METABOLIC_PROCESS(11672)	GO:0044238 primary metabolic process, GOslim:biological_process	GO_BP	341	1.84e-08	1.05e-06	5.97881
AROMATIC_COMPOUND_CATABOLIC_PROCESS(107)	GO:0019439 aromatic compound catabolic process, GOslim:biological_process	GO_BP	16	1.9e-08	1.07e-06	5.97062
REGULATION_OF_SECONDARY_METABOLIC_PROCESS(157)	GO:0043455 regulation of secondary metabolic process, GOslim:biological_process	GO_BP	19	2.05e-08	1.15e-06	5.9393
SMALL_MOLECULE_METABOLIC_PROCESS(4053)	GO:0044281 small molecule metabolic process, GOslim:biological_process	GO_BP	147	2.22e-08	1.23e-06	5.91009
RESPONSE_TO_OSMOTIC_STRESS(834)	GO:0006970 response to osmotic stress, GOslim:biological_process	GO_BP	48	2.27e-08	1.26e-06	5.89963
CELLULAR_MODIFIED_AMINO_ACID_CATABOLIC_PROCESS(142)	GO:0042219 cellular modified amino acid catabolic process, GOslim:biological_process	GO_BP	18	2.53e-08	1.39e-06	5.85699
RESPONSE_TO_LIGHT_STIMULUS(1182)	GO:0009416 response to light stimulus, GOslim:biological_process	GO_BP	60	2.98e-08	1.63e-06	5.78781
CELLULAR_MODIFIED_AMINO_ACID_BIOSYNTHETIC_PROCESS(532)	GO:0042398 cellular modified amino acid biosynthetic process, GOslim:biological_process	GO_BP	36	3.39e-08	1.85e-06	5.73283
CELLULAR_BIOGENIC_AMINE_CATABOLIC_PROCESS(117)	GO:0042402 cellular biogenic amine catabolic process, GOslim:biological_process	GO_BP	16	5.84e-08	3.17e-06	5.49894
RESPONSE_TO_SALT_STRESS(780)	GO:0009651 response to salt stress, GOslim:biological_process	GO_BP	45	5.92e-08	3.2e-06	5.49485
TRYPTOPHAN_CATABOLIC_PROCESS(79)	GO:0006569 tryptophan catabolic process, GOslim:biological_process	GO_BP	13	1.52e-07	8.1e-06	5.09151
INDOLALKYLAMINE_CATABOLIC_PROCESS(79)	GO:0046218 indolalkylamine catabolic process, GOslim:biological_process	GO_BP	13	1.52e-07	8.1e-06	5.09151
RESPONSE_TO_RADIATION(1257)	GO:0009314 response to radiation, GOslim:biological_process	GO_BP	60	2.25e-07	1.2e-05	4.92082
INDOLE_GLUCOSINOLATE_METABOLIC_PROCESS(14)	GO:0042343 indole glucosinolate metabolic process, GOslim:biological_process	GO_BP	7	2.54e-07	1.34e-05	4.8729
NITRATE_TRANSPORT(207)	GO:0015706 nitrate transport, GOslim:biological_process	GO_BP	20	2.59e-07	1.36e-05	4.86646
AROMATIC_AMINO_ACID_FAMILY_CATABOLIC_PROCESS(86)	GO:0009074 aromatic amino acid family catabolic process, GOslim:biological_process	GO_BP	13	3.64e-07	1.9e-05	4.72125
ION_TRANSPORT(1016)	GO:0006811 ion transport, GOslim:biological_process	GO_BP	51	4.67e-07	2.43e-05	4.61439
INDOLE-CONTAINING_COMPOUND_BIOSYNTHETIC_PROCESS(139)	GO:0042435 indole-containing compound biosynthetic process, GOslim:biological_process	GO_BP	16	4.91e-07	2.54e-05	4.59517
SECONDARY_METABOLIC_PROCESS(1241)	GO:0019748 secondary metabolic process, GOslim:biological_process	GO_BP	58	6.94e-07	3.56e-05	4.44855
CELLULAR_BIOGENIC_AMINE_METABOLIC_PROCESS(181)	GO:0006576 cellular biogenic amine metabolic process, GOslim:biological_process	GO_BP	18	6.94e-07	3.56e-05	4.44855
INORGANIC_ANION_TRANSPORT(266)	GO:0015698 inorganic anion transport, GOslim:biological_process	GO_BP	22	7.74e-07	3.95e-05	4.4034
PROTEIN_AUTOPHOSPHORYLATION(146)	GO:0046777 protein autophosphorylation, GOslim:biological_process	GO_BP	16	8.92e-07	4.53e-05	4.3439
CELLULAR_RESPONSE_TO_HEAT(18)	GO:0034605 cellular response to heat, GOslim:biological_process	GO_BP	7	9.71e-07	4.91e-05	4.30892
RESPONSE_TO_WATER_DEPRIVATION(413)	GO:0009414 response to water deprivation, GOslim:biological_process	GO_BP	28	1.1e-06	5.52e-05	4.25806
RESPONSE_TO_WATER_STIMULUS(421)	GO:0009415 response to water stimulus, GOslim:biological_process	GO_BP	28	1.56e-06	7.79e-05	4.10846
PHENYLPROPANOID_METABOLIC_PROCESS(400)	GO:0009698 phenylpropanoid metabolic process, GOslim:biological_process	GO_BP	27	1.84e-06	9.16e-05	4.0381
INDOLALKYLAMINE_METABOLIC_PROCESS(102)	GO:0006586 indolalkylamine metabolic process, GOslim:biological_process	GO_BP	13	2.07e-06	0.000102	3.9914
TRYPTOPHAN_METABOLIC_PROCESS(102)	GO:0006568 tryptophan metabolic process, GOslim:biological_process	GO_BP	13	2.07e-06	0.000102	3.9914
RESPONSE_TO_NITRATE(197)	GO:0010167 response to nitrate, GOslim:biological_process	GO_BP	18	2.13e-06	0.000104	3.98297
HYPEROSMOTIC_SALINITY_RESPONSE(161)	GO:0042538 hyperosmotic salinity response, GOslim:biological_process	GO_BP	16	2.88e-06	0.000141	3.85078
FLAVONOID_BIOSYNTHETIC_PROCESS(225)	GO:0009813 flavonoid biosynthetic process, GOslim:biological_process	GO_BP	19	3.27e-06	0.000159	3.7986
INDOLEACETIC_ACID_BIOSYNTHETIC_PROCESS(108)	GO:0009684 indoleacetic acid biosynthetic process, GOslim:biological_process	GO_BP	13	3.67e-06	0.000178	3.74958
AGING(145)	GO:0007568 aging, GOslim:biological_process	GO_BP	15	3.74e-06	0.000179	3.74715
DETECTION_OF_EXTERNAL_STIMULUS(60)	GO:0009581 detection of external stimulus, GOslim:biological_process	GO_BP	10	3.74e-06	0.000179	3.74715
INDOLEACETIC_ACID_METABOLIC_PROCESS(109)	GO:0009683 indoleacetic acid metabolic process, GOslim:biological_process	GO_BP	13	4.03e-06	0.000192	3.7167
OXYLIPIN_METABOLIC_PROCESS(167)	GO:0031407 oxylipin metabolic process, GOslim:biological_process	GO_BP	16	4.44e-06	0.000211	3.67572
RESPONSE_TO_CYCLOPENTENONE(148)	GO:0010583 response to cyclopentenone, GOslim:biological_process	GO_BP	15	4.7e-06	0.000221	3.65561
RESPONSE_TO_ORGANIC_CYCLIC_COMPOUND(148)	GO:0014070 response to organic cyclic compound, GOslim:biological_process	GO_BP	15	4.7e-06	0.000221	3.65561
CELLULAR_RESPONSE_TO_HYPOXIA(24)	GO:0071456 cellular response to hypoxia, GOslim:biological_process	GO_BP	7	4.72e-06	0.000221	3.65561
PHENYLPROPANOID_BIOSYNTHETIC_PROCESS(326)	GO:0009699 phenylpropanoid biosynthetic process, GOslim:biological_process	GO_BP	23	5.37e-06	0.000251	3.60033
DEFENSE_RESPONSE_BY_CELL_WALL_THICKENING(16)	GO:0052482 defense response by cell wall thickening, GOslim:biological_process	GO_BP	6	7.06e-06	0.000326	3.48678
DEFENSE_RESPONSE_BY_CALLOSE_DEPOSITION_IN_CELL_WALL(16)	GO:0052544 defense response by callose deposition in cell wall, GOslim:biological_process	GO_BP	6	7.06e-06	0.000326	3.48678
CELLULAR_RESPONSE_TO_OXYGEN_LEVELS(26)	GO:0071453 cellular response to oxygen levels, GOslim:biological_process	GO_BP	7	7.38e-06	0.00034	3.46852
OXYLIPIN_BIOSYNTHETIC_PROCESS(141)	GO:0031408 oxylipin biosynthetic process, GOslim:biological_process	GO_BP	14	1.2e-05	0.00055	3.25964
FLAVONOID_METABOLIC_PROCESS(250)	GO:0009812 flavonoid metabolic process, GOslim:biological_process	GO_BP	19	1.33e-05	0.000605	3.21824
AUXIN_BIOSYNTHETIC_PROCESS(124)	GO:0009851 auxin biosynthetic process, GOslim:biological_process	GO_BP	13	1.44e-05	0.000654	3.18442
RESPONSE_TO_COLD(622)	GO:0009409 response to cold, GOslim:biological_process	GO_BP	33	1.8e-05	0.000814	3.08938
AMINE_CATABOLIC_PROCESS(213)	GO:0009310 amine catabolic process, GOslim:biological_process	GO_BP	17	2.09e-05	0.000942	3.02595
ORGAN_SENESCENCE(96)	GO:0010260 organ senescence, GOslim:biological_process	GO_BP	11	3.09e-05	0.00138	2.86012
SENESCENCE(96)	GO:0010149 senescence, GOslim:biological_process	GO_BP	11	3.09e-05	0.00138	2.86012
JASMONIC_ACID_BIOSYNTHETIC_PROCESS(135)	GO:0009695 jasmonic acid biosynthetic process, GOslim:biological_process	GO_BP	13	3.28e-05	0.00146	2.83565
RESPONSE_TO_ABSENCE_OF_LIGHT(34)	GO:0009646 response to absence of light, GOslim:biological_process	GO_BP	7	3.32e-05	0.00147	2.83268
JASMONIC_ACID_METABOLIC_PROCESS(159)	GO:0009694 jasmonic acid metabolic process, GOslim:biological_process	GO_BP	14	4.12e-05	0.00181	2.74232
HYPEROSMOTIC_RESPONSE(250)	GO:0006972 hyperosmotic response, GOslim:biological_process	GO_BP	18	4.32e-05	0.00189	2.72354
CELL_SURFACE_RECEPTOR_SIGNALING_PATHWAY(161)	GO:0007166 cell surface receptor signaling pathway, GOslim:biological_process	GO_BP	14	4.67e-05	0.00204	2.69037
CELLULAR_HEAT_ACCLIMATION(6)	GO:0070370 cellular heat acclimation, GOslim:biological_process	GO_BP	4	4.83e-05	0.0021	2.67778
AUXIN_METABOLIC_PROCESS(141)	GO:0009850 auxin metabolic process, GOslim:biological_process	GO_BP	13	4.97e-05	0.00215	2.66756
TOXIN_CATABOLIC_PROCESS(211)	GO:0009407 toxin catabolic process, GOslim:biological_process	GO_BP	16	6.41e-05	0.00276	2.55909
TOXIN_METABOLIC_PROCESS(211)	GO:0009404 toxin metabolic process, GOslim:biological_process	GO_BP	16	6.41e-05	0.00276	2.55909
LEAF_SENESCENCE(70)	GO:0010150 leaf senescence, GOslim:biological_process	GO_BP	9	7.22e-05	0.00309	2.51004
REGULATION_OF_ION_TRANSPORT(147)	GO:0043269 regulation of ion transport, GOslim:biological_process	GO_BP	13	7.37e-05	0.00314	2.50307
CELLULAR_HORMONE_METABOLIC_PROCESS(170)	GO:0034754 cellular hormone metabolic process, GOslim:biological_process	GO_BP	14	8.05e-05	0.00341	2.46725
POSITIVE_REGULATION_OF_METABOLIC_PROCESS(617)	GO:0009893 positive regulation of metabolic process, GOslim:biological_process	GO_BP	31	8.35e-05	0.00353	2.45223
DETECTION_OF_BACTERIUM(16)	GO:0016045 detection of bacterium, GOslim:biological_process	GO_BP	5	8.67e-05	0.00365	2.43771
CELL_WALL_MACROMOLECULE_CATABOLIC_PROCESS(29)	GO:0016998 cell wall macromolecule catabolic process, GOslim:biological_process	GO_BP	6	0.00012	0.005	2.30103
CELLULAR_AMINO_ACID_CATABOLIC_PROCESS(177)	GO:0009063 cellular amino acid catabolic process, GOslim:biological_process	GO_BP	14	0.00012	0.005	2.30103
POSITIVE_REGULATION_OF_CELLULAR_PROCESS(787)	GO:0048522 positive regulation of cellular process, GOslim:biological_process	GO_BP	36	0.00014	0.0058	2.23657
HORMONE_BIOSYNTHETIC_PROCESS(277)	GO:0042446 hormone biosynthetic process, GOslim:biological_process	GO_BP	18	0.000146	0.00606	2.21753
POSITIVE_REGULATION_OF_CELLULAR_METABOLIC_PROCESS(609)	GO:0031325 positive regulation of cellular metabolic process, GOslim:biological_process	GO_BP	30	0.00015	0.00618	2.20901
POSITIVE_REGULATION_OF_BIOLOGICAL_PROCESS(886)	GO:0048518 positive regulation of biological process, GOslim:biological_process	GO_BP	39	0.000159	0.00653	2.18509
RESPONSE_TO_HYPOXIA(100)	GO:0001666 response to hypoxia, GOslim:biological_process	GO_BP	10	0.000197	0.00808	2.09259
INDOLE_GLUCOSINOLATE_CATABOLIC_PROCESS(3)	GO:0042344 indole glucosinolate catabolic process, GOslim:biological_process	GO_BP	3	0.000217	0.00885	2.05306
POSITIVE_REGULATION_OF_BIOSYNTHETIC_PROCESS(595)	GO:0009891 positive regulation of biosynthetic process, GOslim:biological_process	GO_BP	29	0.000228	0.0092	2.03621
POSITIVE_REGULATION_OF_CELLULAR_BIOSYNTHETIC_PROCESS(595)	GO:0031328 positive regulation of cellular biosynthetic process, GOslim:biological_process	GO_BP	29	0.000228	0.0092	2.03621
NUCLEOBASE-CONTAINING_COMPOUND_TRANSPORT(238)	GO:0015931 nucleobase-containing compound transport, GOslim:biological_process	GO_BP	16	0.000235	0.00947	2.02365
RESPONSE_TO_OXYGEN_LEVELS(103)	GO:0070482 response to oxygen levels, GOslim:biological_process	GO_BP	10	0.000246	0.00987	2.00568
DEFENSE_RESPONSE_TO_BACTERIUM,_INCOMPATIBLE_INTERACTION(35)	GO:0009816 defense response to bacterium, incompatible interaction, GOslim:biological_process	GO_BP	6	0.000296	0.0118	1.92812
DIVALENT_METAL_ION_TRANSPORT(195)	GO:0070838 divalent metal ion transport, GOslim:biological_process	GO_BP	14	0.000305	0.0121	1.91721
REGULATION_OF_TRANSPORT(172)	GO:0051049 regulation of transport, GOslim:biological_process	GO_BP	13	0.000313	0.0124	1.90658
CELLULAR_RESPONSE_TO_MOLECULE_OF_BACTERIAL_ORIGIN(4)	GO:0071219 cellular response to molecule of bacterial origin, GOslim:biological_process	GO_BP	3	0.000374	0.0148	1.82974
ETHYLENE_METABOLIC_PROCESS(131)	GO:0009692 ethylene metabolic process, GOslim:biological_process	GO_BP	11	0.000392	0.0154	1.81248
ETHYLENE_BIOSYNTHETIC_PROCESS(131)	GO:0009693 ethylene biosynthetic process, GOslim:biological_process	GO_BP	11	0.000392	0.0154	1.81248
MACROMOLECULE_METABOLIC_PROCESS(9200)	GO:0043170 macromolecule metabolic process, GOslim:biological_process	GO_BP	254	0.000418	0.0163	1.78781
CELLULAR_ALKENE_METABOLIC_PROCESS(133)	GO:0043449 cellular alkene metabolic process, GOslim:biological_process	GO_BP	11	0.000441	0.0171	1.767
ALKENE_BIOSYNTHETIC_PROCESS(133)	GO:0043450 alkene biosynthetic process, GOslim:biological_process	GO_BP	11	0.000441	0.0171	1.767
PHOSPHOLIPID_TRANSPORT(14)	GO:0015914 phospholipid transport, GOslim:biological_process	GO_BP	4	0.00061	0.0236	1.62709
HETEROCYCLE_CATABOLIC_PROCESS(266)	GO:0046700 heterocycle catabolic process, GOslim:biological_process	GO_BP	16	0.00074	0.0285	1.54516
HORMONE_METABOLIC_PROCESS(322)	GO:0042445 hormone metabolic process, GOslim:biological_process	GO_BP	18	0.000798	0.0306	1.51428
CELLULAR_MACROMOLECULE_METABOLIC_PROCESS(8586)	GO:0044260 cellular macromolecule metabolic process, GOslim:biological_process	GO_BP	236	0.00101	0.0387	1.41229
CALLOSE_DEPOSITION_IN_CELL_WALL(47)	GO:0052543 callose deposition in cell wall, GOslim:biological_process	GO_BP	6	0.0012	0.0457	1.34008
RESPONSE_TO_METAL_ION(603)	GO:0010038 response to metal ion, GOslim:biological_process	GO_BP	27	0.00124	0.047	1.3279
ENZYME_LINKED_RECEPTOR_PROTEIN_SIGNALING_PATHWAY(130)	GO:0007167 enzyme linked receptor protein signaling pathway, GOslim:biological_process	GO_BP	10	0.00133	0.0497	1.30364
TRANSMEMBRANE_RECEPTOR_PROTEIN_TYROSINE_KINASE_SIGNALING_PATHWAY(130)	GO:0007169 transmembrane receptor protein tyrosine kinase signaling pathway, GOslim:biological_process	GO_BP	10	0.00133	0.0497	1.30364
CELL_WALL_THICKENING(48)	GO:0052386 cell wall thickening, GOslim:biological_process	GO_BP	6	0.00133	0.0497	1.30364

## Sheet: Cellobiose_UP
Gene Set Name(NO. Genes)	Description	Category	NO. Genes in Overlap (k)	p value	FDR	-log2(FDR)
POLYSACCHARIDE_METABOLIC_PROCESS(707)	GO:0005976 polysaccharide metabolic process, GOslim:biological_process	GO_BP	36	1.17e-12	1.05e-08	26.505
ROOT_HAIR_ELONGATION(187)	GO:0048767 root hair elongation, GOslim:biological_process	GO_BP	18	5.68e-11	2.55e-07	21.903
RESPONSE_TO_CHITIN(421)	GO:0010200 response to chitin, GOslim:biological_process	GO_BP	25	1.9e-10	5.7e-07	20.7425
RESPONSE_TO_CHEMICAL_STIMULUS(3953)	GO:0042221 response to chemical stimulus, GOslim:biological_process	GO_BP	92	2.95e-10	6.62e-07	20.5267
CELLULOSE_METABOLIC_PROCESS(150)	GO:0030243 cellulose metabolic process, GOslim:biological_process	GO_BP	15	1.43e-09	2.56e-06	18.5754
PECTIN_METABOLIC_PROCESS(49)	GO:0045488 pectin metabolic process, GOslim:biological_process	GO_BP	10	1.85e-09	2.77e-06	18.4617
IMMUNE_SYSTEM_PROCESS(980)	GO:0002376 immune system process, GOslim:biological_process	GO_BP	36	6.32e-09	5.71e-06	17.4181
IMMUNE_RESPONSE(980)	GO:0006955 immune response, GOslim:biological_process	GO_BP	36	6.32e-09	5.71e-06	17.4181
CELL_GROWTH(710)	GO:0016049 cell growth, GOslim:biological_process	GO_BP	30	6.35e-09	5.71e-06	17.4181
INNATE_IMMUNE_RESPONSE(926)	GO:0045087 innate immune response, GOslim:biological_process	GO_BP	35	5.21e-09	5.71e-06	17.4181
GLUCAN_METABOLIC_PROCESS(432)	GO:0044042 glucan metabolic process, GOslim:biological_process	GO_BP	23	7.34e-09	6e-06	17.3466
NEGATIVE_REGULATION_OF_CELL_DEATH(174)	GO:0060548 negative regulation of cell death, GOslim:biological_process	GO_BP	15	9.22e-09	6.9e-06	17.145
RESPONSE_TO_STIMULUS(6222)	GO:0050896 response to stimulus, GOslim:biological_process	GO_BP	121	1.08e-08	7.45e-06	17.0343
REGULATION_OF_CELL_SIZE(734)	GO:0008361 regulation of cell size, GOslim:biological_process	GO_BP	30	1.3e-08	8.37e-06	16.8663
REGULATION_OF_CELLULAR_COMPONENT_SIZE(746)	GO:0032535 regulation of cellular component size, GOslim:biological_process	GO_BP	30	1.85e-08	1.04e-05	16.5531
REGULATION_OF_ANATOMICAL_STRUCTURE_SIZE(746)	GO:0090066 regulation of anatomical structure size, GOslim:biological_process	GO_BP	30	1.85e-08	1.04e-05	16.5531
RESPONSE_TO_ENDOPLASMIC_RETICULUM_STRESS(351)	GO:0034976 response to endoplasmic reticulum stress, GOslim:biological_process	GO_BP	20	2.49e-08	1.31e-05	16.2201
DEVELOPMENTAL_MATURATION(319)	GO:0021700 developmental maturation, GOslim:biological_process	GO_BP	19	2.88e-08	1.36e-05	16.166
POLYSACCHARIDE_BIOSYNTHETIC_PROCESS(587)	GO:0000271 polysaccharide biosynthetic process, GOslim:biological_process	GO_BP	26	2.76e-08	1.36e-05	16.166
CELL_WALL_ORGANIZATION_OR_BIOGENESIS(958)	GO:0071554 cell wall organization or biogenesis, GOslim:biological_process	GO_BP	34	3.82e-08	1.58e-05	15.9497
CARBOHYDRATE_METABOLIC_PROCESS(2239)	GO:0005975 carbohydrate metabolic process, GOslim:biological_process	GO_BP	58	3.76e-08	1.58e-05	15.9497
DEVELOPMENTAL_CELL_GROWTH(436)	GO:0048588 developmental cell growth, GOslim:biological_process	GO_BP	22	3.88e-08	1.58e-05	15.9497
CARBOHYDRATE_BIOSYNTHETIC_PROCESS(1069)	GO:0016051 carbohydrate biosynthetic process, GOslim:biological_process	GO_BP	36	5.29e-08	1.9e-05	15.6836
REGULATION_OF_CELL_DEATH(405)	GO:0010941 regulation of cell death, GOslim:biological_process	GO_BP	21	5.13e-08	1.9e-05	15.6836
NEGATIVE_REGULATION_OF_PROGRAMMED_CELL_DEATH(170)	GO:0043069 negative regulation of programmed cell death, GOslim:biological_process	GO_BP	14	4.92e-08	1.9e-05	15.6836
DEFENSE_RESPONSE(1644)	GO:0006952 defense response, GOslim:biological_process	GO_BP	47	5.58e-08	1.93e-05	15.661
REGULATION_OF_DEFENSE_RESPONSE(529)	GO:0031347 regulation of defense response, GOslim:biological_process	GO_BP	24	6.27e-08	2.09e-05	15.5461
CELL_MATURATION(308)	GO:0048469 cell maturation, GOslim:biological_process	GO_BP	18	8.77e-08	2.39e-05	15.3526
CELL_DEATH(498)	GO:0008219 cell death, GOslim:biological_process	GO_BP	23	8.76e-08	2.39e-05	15.3526
DEATH(498)	GO:0016265 death, GOslim:biological_process	GO_BP	23	8.76e-08	2.39e-05	15.3526
ROOT_HAIR_CELL_DIFFERENTIATION(307)	GO:0048765 root hair cell differentiation, GOslim:biological_process	GO_BP	18	8.37e-08	2.39e-05	15.3526
GROWTH(938)	GO:0040007 growth, GOslim:biological_process	GO_BP	33	7.47e-08	2.39e-05	15.3526
TRICHOBLAST_MATURATION(307)	GO:0048764 trichoblast maturation, GOslim:biological_process	GO_BP	18	8.37e-08	2.39e-05	15.3526
REGULATION_OF_RESPONSE_TO_STRESS(544)	GO:0080134 regulation of response to stress, GOslim:biological_process	GO_BP	24	1.03e-07	2.72e-05	15.166
TRANSPORT(3558)	GO:0006810 transport, GOslim:biological_process	GO_BP	78	1.26e-07	3.25e-05	14.9092
PROTEIN_TARGETING_TO_MEMBRANE(392)	GO:0006612 protein targeting to membrane, GOslim:biological_process	GO_BP	20	1.37e-07	3.43e-05	14.8314
REGULATION_OF_PROGRAMMED_CELL_DEATH(397)	GO:0043067 regulation of programmed cell death, GOslim:biological_process	GO_BP	20	1.67e-07	4.05e-05	14.5917
LOCALIZATION(3799)	GO:0051179 localization, GOslim:biological_process	GO_BP	81	2.13e-07	5.03e-05	14.2791
REGULATION_OF_PLANT-TYPE_HYPERSENSITIVE_RESPONSE(371)	GO:0010363 regulation of plant-type hypersensitive response, GOslim:biological_process	GO_BP	19	2.68e-07	6e-05	14.0247
RESPONSE_TO_ORGANIC_SUBSTANCE(2739)	GO:0010033 response to organic substance, GOslim:biological_process	GO_BP	64	2.64e-07	6e-05	14.0247
PROGRAMMED_CELL_DEATH(450)	GO:0012501 programmed cell death, GOslim:biological_process	GO_BP	21	2.74e-07	6e-05	14.0247
ESTABLISHMENT_OF_LOCALIZATION(3633)	GO:0051234 establishment of localization, GOslim:biological_process	GO_BP	78	2.92e-07	6.25e-05	13.9658
TRICHOBLAST_DIFFERENTIATION(338)	GO:0010054 trichoblast differentiation, GOslim:biological_process	GO_BP	18	3.23e-07	6.53e-05	13.9026
MULTI-ORGANISM_PROCESS(1804)	GO:0051704 multi-organism process, GOslim:biological_process	GO_BP	48	3.15e-07	6.53e-05	13.9026
RESPONSE_TO_STRESS(4037)	GO:0006950 response to stress, GOslim:biological_process	GO_BP	84	3.27e-07	6.53e-05	13.9026
REGULATION_OF_IMMUNE_SYSTEM_PROCESS(419)	GO:0002682 regulation of immune system process, GOslim:biological_process	GO_BP	20	3.77e-07	6.65e-05	13.8763
RESPONSE_TO_CARBOHYDRATE_STIMULUS(811)	GO:0009743 response to carbohydrate stimulus, GOslim:biological_process	GO_BP	29	3.47e-07	6.65e-05	13.8763
CELLULAR_MEMBRANE_ORGANIZATION(543)	GO:0016044 cellular membrane organization, GOslim:biological_process	GO_BP	23	3.78e-07	6.65e-05	13.8763
MEMBRANE_ORGANIZATION(543)	GO:0061024 membrane organization, GOslim:biological_process	GO_BP	23	3.78e-07	6.65e-05	13.8763
REGULATION_OF_CELLULAR_RESPONSE_TO_STRESS(379)	GO:0080135 regulation of cellular response to stress, GOslim:biological_process	GO_BP	19	3.65e-07	6.65e-05	13.8763
REGULATION_OF_IMMUNE_RESPONSE(419)	GO:0050776 regulation of immune response, GOslim:biological_process	GO_BP	20	3.77e-07	6.65e-05	13.8763
MEMBRANE_FUSION(275)	GO:0061025 membrane fusion, GOslim:biological_process	GO_BP	16	4.86e-07	8.22e-05	13.5705
ROOT_EPIDERMAL_CELL_DIFFERENTIATION(349)	GO:0010053 root epidermal cell differentiation, GOslim:biological_process	GO_BP	18	5.03e-07	8.22e-05	13.5705
CELLULAR_POLYSACCHARIDE_METABOLIC_PROCESS(596)	GO:0044264 cellular polysaccharide metabolic process, GOslim:biological_process	GO_BP	24	5.02e-07	8.22e-05	13.5705
CELLULAR_MEMBRANE_FUSION(275)	GO:0006944 cellular membrane fusion, GOslim:biological_process	GO_BP	16	4.86e-07	8.22e-05	13.5705
DEVELOPMENTAL_GROWTH(781)	GO:0048589 developmental growth, GOslim:biological_process	GO_BP	28	5.3e-07	8.5e-05	13.5222
PHOSPHORYLATION(1355)	GO:0016310 phosphorylation, GOslim:biological_process	GO_BP	39	7.16e-07	0.000113	13.1114
PLANT-TYPE_HYPERSENSITIVE_RESPONSE(401)	GO:0009626 plant-type hypersensitive response, GOslim:biological_process	GO_BP	19	8.21e-07	0.000127	12.9429
HOST_PROGRAMMED_CELL_DEATH_INDUCED_BY_SYMBIONT(402)	GO:0034050 host programmed cell death induced by symbiont, GOslim:biological_process	GO_BP	19	8.5e-07	0.000129	12.9203
RESPONSE_TO_TEMPERATURE_STIMULUS(955)	GO:0009266 response to temperature stimulus, GOslim:biological_process	GO_BP	31	9.96e-07	0.000149	12.7124
DEFENSE_RESPONSE,_INCOMPATIBLE_INTERACTION(535)	GO:0009814 defense response, incompatible interaction, GOslim:biological_process	GO_BP	22	1.09e-06	0.00016	12.6096
ROOT_DEVELOPMENT(581)	GO:0048364 root development, GOslim:biological_process	GO_BP	23	1.15e-06	0.000167	12.5479
ROOT_SYSTEM_DEVELOPMENT(582)	GO:0022622 root system development, GOslim:biological_process	GO_BP	23	1.18e-06	0.000169	12.5307
REGULATION_OF_INNATE_IMMUNE_RESPONSE(415)	GO:0045088 regulation of innate immune response, GOslim:biological_process	GO_BP	19	1.33e-06	0.000185	12.4002
PRIMARY_CELL_WALL_BIOGENESIS(4)	GO:0009833 primary cell wall biogenesis, GOslim:biological_process	GO_BP	4	1.32e-06	0.000185	12.4002
PROTEIN_FOLDING(338)	GO:0006457 protein folding, GOslim:biological_process	GO_BP	17	1.45e-06	0.000197	12.3095
PROTEIN_PHOSPHORYLATION(1135)	GO:0006468 protein phosphorylation, GOslim:biological_process	GO_BP	34	1.67e-06	0.000223	12.1307
PHOSPHATE-CONTAINING_COMPOUND_METABOLIC_PROCESS(1573)	GO:0006796 phosphate-containing compound metabolic process, GOslim:biological_process	GO_BP	42	1.71e-06	0.000226	12.1114
PHOSPHORUS_METABOLIC_PROCESS(1574)	GO:0006793 phosphorus metabolic process, GOslim:biological_process	GO_BP	42	1.74e-06	0.000227	12.105
VESICLE-MEDIATED_TRANSPORT(597)	GO:0016192 vesicle-mediated transport, GOslim:biological_process	GO_BP	23	1.79e-06	0.00023	12.0861
RESPONSE_TO_OTHER_ORGANISM(1411)	GO:0051707 response to other organism, GOslim:biological_process	GO_BP	39	1.87e-06	0.000236	12.0489
ROOT_MORPHOGENESIS(429)	GO:0010015 root morphogenesis, GOslim:biological_process	GO_BP	19	2.13e-06	0.000262	11.8981
CELLULAR_GLUCAN_METABOLIC_PROCESS(388)	GO:0006073 cellular glucan metabolic process, GOslim:biological_process	GO_BP	18	2.13e-06	0.000262	11.8981
PLANT-TYPE_CELL_WALL_BIOGENESIS(144)	GO:0009832 plant-type cell wall biogenesis, GOslim:biological_process	GO_BP	11	2.68e-06	0.000321	11.6051
RESPONSE_TO_LIGHT_INTENSITY(278)	GO:0009642 response to light intensity, GOslim:biological_process	GO_BP	15	2.68e-06	0.000321	11.6051
REGULATION_OF_RESPONSE_TO_STIMULUS(662)	GO:0048583 regulation of response to stimulus, GOslim:biological_process	GO_BP	24	2.92e-06	0.000346	11.4969
SYSTEMIC_ACQUIRED_RESISTANCE(444)	GO:0009627 systemic acquired resistance, GOslim:biological_process	GO_BP	19	3.43e-06	0.0004	11.2877
RESPIRATORY_BURST_INVOLVED_IN_DEFENSE_RESPONSE(121)	GO:0002679 respiratory burst involved in defense response, GOslim:biological_process	GO_BP	10	3.98e-06	0.00045	11.1178
RESPIRATORY_BURST(121)	GO:0045730 respiratory burst, GOslim:biological_process	GO_BP	10	3.98e-06	0.00045	11.1178
PECTIN_BIOSYNTHETIC_PROCESS(16)	GO:0045489 pectin biosynthetic process, GOslim:biological_process	GO_BP	5	4e-06	0.00045	11.1178
RESPONSE_TO_HIGH_LIGHT_INTENSITY(224)	GO:0009644 response to high light intensity, GOslim:biological_process	GO_BP	13	5.91e-06	0.000656	10.574
ER-NUCLEUS_SIGNALING_PATHWAY(192)	GO:0006984 ER-nucleus signaling pathway, GOslim:biological_process	GO_BP	12	6.65e-06	0.000729	10.4218
RESPONSE_TO_MOLECULE_OF_BACTERIAL_ORIGIN(101)	GO:0002237 response to molecule of bacterial origin, GOslim:biological_process	GO_BP	9	6.89e-06	0.000746	10.3885
RESPONSE_TO_HEAT(303)	GO:0009408 response to heat, GOslim:biological_process	GO_BP	15	7.21e-06	0.000772	10.3391
RESPONSE_TO_BIOTIC_STIMULUS(1675)	GO:0009607 response to biotic stimulus, GOslim:biological_process	GO_BP	42	7.8e-06	0.000815	10.2609
CELLULAR_RESPONSE_TO_BIOTIC_STIMULUS(195)	GO:0071216 cellular response to biotic stimulus, GOslim:biological_process	GO_BP	12	7.72e-06	0.000815	10.2609
CELLULOSE_BIOSYNTHETIC_PROCESS(103)	GO:0030244 cellulose biosynthetic process, GOslim:biological_process	GO_BP	9	7.98e-06	0.00082	10.2521
CELL_WALL_ORGANIZATION(609)	GO:0071555 cell wall organization, GOslim:biological_process	GO_BP	22	8.03e-06	0.00082	10.2521
RESPONSE_TO_ABIOTIC_STIMULUS(2615)	GO:0009628 response to abiotic stimulus, GOslim:biological_process	GO_BP	57	1.06e-05	0.00107	9.86817
MULTIDIMENSIONAL_CELL_GROWTH(110)	GO:0009825 multidimensional cell growth, GOslim:biological_process	GO_BP	9	1.31e-05	0.0013	9.58727
CELLULAR_CELL_WALL_ORGANIZATION_OR_BIOGENESIS(364)	GO:0070882 cellular cell wall organization or biogenesis, GOslim:biological_process	GO_BP	16	1.48e-05	0.00146	9.41982
CELLULAR_DEVELOPMENTAL_PROCESS(1439)	GO:0048869 cellular developmental process, GOslim:biological_process	GO_BP	37	1.67e-05	0.0016	9.28771
DEVELOPMENTAL_GROWTH_INVOLVED_IN_MORPHOGENESIS(499)	GO:0060560 developmental growth involved in morphogenesis, GOslim:biological_process	GO_BP	19	1.67e-05	0.0016	9.28771
UNIDIMENSIONAL_CELL_GROWTH(499)	GO:0009826 unidimensional cell growth, GOslim:biological_process	GO_BP	19	1.67e-05	0.0016	9.28771
CELLULAR_PROCESS(14300)	GO:0009987 cellular process, GOslim:biological_process	GO_BP	211	1.78e-05	0.00168	9.21732
EPIDERMAL_CELL_DIFFERENTIATION(463)	GO:0009913 epidermal cell differentiation, GOslim:biological_process	GO_BP	18	2.14e-05	0.002	8.96578
EPIDERMIS_DEVELOPMENT(465)	GO:0008544 epidermis development, GOslim:biological_process	GO_BP	18	2.26e-05	0.00207	8.91615
ECTODERM_DEVELOPMENT(465)	GO:0007398 ectoderm development, GOslim:biological_process	GO_BP	18	2.26e-05	0.00207	8.91615
REGULATION_OF_BIOLOGICAL_QUALITY(1637)	GO:0065008 regulation of biological quality, GOslim:biological_process	GO_BP	40	2.32e-05	0.0021	8.89539
ENDOPLASMIC_RETICULUM_UNFOLDED_PROTEIN_RESPONSE(184)	GO:0030968 endoplasmic reticulum unfolded protein response, GOslim:biological_process	GO_BP	11	2.37e-05	0.00213	8.87493
PLANT-TYPE_CELL_WALL_ORGANIZATION_OR_BIOGENESIS(468)	GO:0071669 plant-type cell wall organization or biogenesis, GOslim:biological_process	GO_BP	18	2.45e-05	0.00218	8.84146
RESPONSE_TO_UNFOLDED_PROTEIN(186)	GO:0006986 response to unfolded protein, GOslim:biological_process	GO_BP	11	2.61e-05	0.00228	8.77675
CELLULAR_RESPONSE_TO_UNFOLDED_PROTEIN(186)	GO:0034620 cellular response to unfolded protein, GOslim:biological_process	GO_BP	11	2.61e-05	0.00228	8.77675
DEFENSE_RESPONSE_TO_FUNGUS(342)	GO:0050832 defense response to fungus, GOslim:biological_process	GO_BP	15	2.8e-05	0.00242	8.69078
RESPONSE_TO_HYDROGEN_PEROXIDE(263)	GO:0042542 response to hydrogen peroxide, GOslim:biological_process	GO_BP	13	2.97e-05	0.00254	8.62096
CELLULAR_RESPONSE_TO_PROTEIN_STIMULUS(192)	GO:0071445 cellular response to protein stimulus, GOslim:biological_process	GO_BP	11	3.44e-05	0.00291	8.42477
N-TERMINAL_PROTEIN_MYRISTOYLATION(529)	GO:0006499 N-terminal protein myristoylation, GOslim:biological_process	GO_BP	19	3.6e-05	0.00296	8.40019
PROTEIN_MYRISTOYLATION(529)	GO:0018377 protein myristoylation, GOslim:biological_process	GO_BP	19	3.6e-05	0.00296	8.40019
N-TERMINAL_PROTEIN_LIPIDATION(529)	GO:0006498 N-terminal protein lipidation, GOslim:biological_process	GO_BP	19	3.6e-05	0.00296	8.40019
N-TERMINAL_PROTEIN_AMINO_ACID_MODIFICATION(533)	GO:0031365 N-terminal protein amino acid modification, GOslim:biological_process	GO_BP	19	3.97e-05	0.00324	8.26979
STEROL_BIOSYNTHETIC_PROCESS(165)	GO:0016126 sterol biosynthetic process, GOslim:biological_process	GO_BP	10	4.98e-05	0.00403	7.955
SIGNALING(2317)	GO:0023052 signaling, GOslim:biological_process	GO_BP	50	5.13e-05	0.00412	7.92314
CELL_DEVELOPMENT(694)	GO:0048468 cell development, GOslim:biological_process	GO_BP	22	5.43e-05	0.00432	7.85475
PROTEIN_LIPIDATION(550)	GO:0006497 protein lipidation, GOslim:biological_process	GO_BP	19	5.94e-05	0.00464	7.75166
LIPOPROTEIN_BIOSYNTHETIC_PROCESS(550)	GO:0042158 lipoprotein biosynthetic process, GOslim:biological_process	GO_BP	19	5.94e-05	0.00464	7.75166
LIPOPROTEIN_METABOLIC_PROCESS(551)	GO:0042157 lipoprotein metabolic process, GOslim:biological_process	GO_BP	19	6.08e-05	0.00471	7.73006
RESPONSE_TO_INORGANIC_SUBSTANCE(1075)	GO:0010035 response to inorganic substance, GOslim:biological_process	GO_BP	29	6.33e-05	0.00486	7.68483
GOLGI_VESICLE_TRANSPORT(327)	GO:0048193 Golgi vesicle transport, GOslim:biological_process	GO_BP	14	6.61e-05	0.00504	7.63236
INTRACELLULAR_TRANSPORT(1422)	GO:0046907 intracellular transport, GOslim:biological_process	GO_BP	35	6.73e-05	0.00508	7.62096
STEROL_METABOLIC_PROCESS(172)	GO:0016125 sterol metabolic process, GOslim:biological_process	GO_BP	10	6.93e-05	0.00519	7.59005
CELL_WALL_PECTIN_METABOLIC_PROCESS(32)	GO:0052546 cell wall pectin metabolic process, GOslim:biological_process	GO_BP	5	7.34e-05	0.00545	7.51953
PROTEIN_ACYLATION(560)	GO:0043543 protein acylation, GOslim:biological_process	GO_BP	19	7.47e-05	0.0055	7.50635
PEPTIDYL-AMINO_ACID_MODIFICATION(610)	GO:0018193 peptidyl-amino acid modification, GOslim:biological_process	GO_BP	20	7.62e-05	0.00557	7.48811
CELLULAR_LOCALIZATION(1611)	GO:0051641 cellular localization, GOslim:biological_process	GO_BP	38	7.77e-05	0.00563	7.47265
RESPONSE_TO_SALICYLIC_ACID_STIMULUS(470)	GO:0009751 response to salicylic acid stimulus, GOslim:biological_process	GO_BP	17	8.49e-05	0.0061	7.35698
CELLULAR_POLYSACCHARIDE_BIOSYNTHETIC_PROCESS(520)	GO:0033692 cellular polysaccharide biosynthetic process, GOslim:biological_process	GO_BP	18	9.04e-05	0.00644	7.27872
CELLULAR_PROTEIN_MODIFICATION_PROCESS(2764)	GO:0006464 cellular protein modification process, GOslim:biological_process	GO_BP	56	9.3e-05	0.00658	7.2477
PIGMENT_ACCUMULATION_IN_TISSUES_IN_RESPONSE_TO_UV_LIGHT(113)	GO:0043479 pigment accumulation in tissues in response to UV light, GOslim:biological_process	GO_BP	8	0.000103	0.00695	7.16877
PIGMENT_ACCUMULATION_IN_TISSUES(113)	GO:0043480 pigment accumulation in tissues, GOslim:biological_process	GO_BP	8	0.000103	0.00695	7.16877
PIGMENTATION(113)	GO:0043473 pigmentation, GOslim:biological_process	GO_BP	8	0.000103	0.00695	7.16877
ANTHOCYANIN_ACCUMULATION_IN_TISSUES_IN_RESPONSE_TO_UV_LIGHT(113)	GO:0043481 anthocyanin accumulation in tissues in response to UV light, GOslim:biological_process	GO_BP	8	0.000103	0.00695	7.16877
PIGMENT_ACCUMULATION_IN_RESPONSE_TO_UV_LIGHT(113)	GO:0043478 pigment accumulation in response to UV light, GOslim:biological_process	GO_BP	8	0.000103	0.00695	7.16877
PIGMENT_ACCUMULATION(113)	GO:0043476 pigment accumulation, GOslim:biological_process	GO_BP	8	0.000103	0.00695	7.16877
STEROID_BIOSYNTHETIC_PROCESS(221)	GO:0006694 steroid biosynthetic process, GOslim:biological_process	GO_BP	11	0.000114	0.00765	7.03032
CELL_DIFFERENTIATION(1116)	GO:0030154 cell differentiation, GOslim:biological_process	GO_BP	29	0.000119	0.00791	6.98211
SALICYLIC_ACID_MEDIATED_SIGNALING_PATHWAY(349)	GO:0009863 salicylic acid mediated signaling pathway, GOslim:biological_process	GO_BP	14	0.000128	0.00844	6.88854
CELL_MORPHOGENESIS(687)	GO:0000902 cell morphogenesis, GOslim:biological_process	GO_BP	21	0.000131	0.00857	6.86649
CELLULAR_RESPONSE_TO_SALICYLIC_ACID_STIMULUS(351)	GO:0071446 cellular response to salicylic acid stimulus, GOslim:biological_process	GO_BP	14	0.000135	0.00881	6.82664
CELLULAR_COMPONENT_MORPHOGENESIS(742)	GO:0032989 cellular component morphogenesis, GOslim:biological_process	GO_BP	22	0.000138	0.00893	6.80712
RESPONSE_TO_FUNGUS(497)	GO:0009620 response to fungus, GOslim:biological_process	GO_BP	17	0.000162	0.0104	6.58727
CELLULAR_RESPONSE_TO_STRESS(1431)	GO:0033554 cellular response to stress, GOslim:biological_process	GO_BP	34	0.000165	0.0105	6.57347
ESTABLISHMENT_OF_LOCALIZATION_IN_CELL(1553)	GO:0051649 establishment of localization in cell, GOslim:biological_process	GO_BP	36	0.000168	0.0107	6.54625
CELL_SURFACE_RECEPTOR_SIGNALING_PATHWAY(161)	GO:0007166 cell surface receptor signaling pathway, GOslim:biological_process	GO_BP	9	0.00021	0.0132	6.24332
PROTEIN_TRANSPORT(1159)	GO:0015031 protein transport, GOslim:biological_process	GO_BP	29	0.000221	0.0137	6.18968
ESTABLISHMENT_OF_PROTEIN_LOCALIZATION(1159)	GO:0045184 establishment of protein localization, GOslim:biological_process	GO_BP	29	0.000221	0.0137	6.18968
RESPONSE_TO_JASMONIC_ACID_STIMULUS(471)	GO:0009753 response to jasmonic acid stimulus, GOslim:biological_process	GO_BP	12	0.000229	0.014	6.15843
CELLULAR_RESPONSE_TO_JASMONIC_ACID_STIMULUS(282)	GO:0071395 cellular response to jasmonic acid stimulus, GOslim:biological_process	GO_BP	12	0.000229	0.014	6.15843
RESPONSE_TO_CADMIUM_ION(470)	GO:0046686 response to cadmium ion, GOslim:biological_process	GO_BP	16	0.000264	0.016	5.96578
RESPONSE_TO_BACTERIUM(572)	GO:0009617 response to bacterium, GOslim:biological_process	GO_BP	18	0.00028	0.0169	5.88683
CELL_WALL_BIOGENESIS(333)	GO:0042546 cell wall biogenesis, GOslim:biological_process	GO_BP	13	0.000284	0.017	5.87832
STEROID_METABOLIC_PROCESS(247)	GO:0008202 steroid metabolic process, GOslim:biological_process	GO_BP	11	0.000287	0.0171	5.86986
RESPONSE_TO_REACTIVE_OXYGEN_SPECIES(336)	GO:0000302 response to reactive oxygen species, GOslim:biological_process	GO_BP	13	0.000309	0.0183	5.77201
PLANT-TYPE_CELL_WALL_CELLULOSE_METABOLIC_PROCESS(24)	GO:0052541 plant-type cell wall cellulose metabolic process, GOslim:biological_process	GO_BP	4	0.00032	0.0188	5.73312
SYSTEMIC_ACQUIRED_RESISTANCE,_SALICYLIC_ACID_MEDIATED_SIGNALING_PATHWAY(251)	GO:0009862 systemic acquired resistance, salicylic acid mediated signaling pathway, GOslim:biological_process	GO_BP	11	0.000327	0.0191	5.71028
CELL_TIP_GROWTH(341)	GO:0009932 cell tip growth, GOslim:biological_process	GO_BP	13	0.000354	0.0205	5.60823
PROTEIN_LOCALIZATION(1214)	GO:0008104 protein localization, GOslim:biological_process	GO_BP	29	0.000461	0.0266	5.23243
BIOLOGICAL_REGULATION(6172)	GO:0065007 biological regulation, GOslim:biological_process	GO_BP	101	0.000474	0.0271	5.20556
RESPONSE_TO_METAL_ION(603)	GO:0010038 response to metal ion, GOslim:biological_process	GO_BP	18	0.000512	0.0291	5.10284
RESPONSE_TO_EXTERNAL_STIMULUS(1047)	GO:0009605 response to external stimulus, GOslim:biological_process	GO_BP	26	0.000521	0.0294	5.08804
GLUCAN_BIOSYNTHETIC_PROCESS(313)	GO:0009250 glucan biosynthetic process, GOslim:biological_process	GO_BP	12	0.000564	0.0316	4.98393
AMMONIUM_TRANSPORT(29)	GO:0015696 ammonium transport, GOslim:biological_process	GO_BP	4	0.00061	0.0339	4.88257
BASIC_AMINO_ACID_TRANSPORT(29)	GO:0015802 basic amino acid transport, GOslim:biological_process	GO_BP	4	0.00061	0.0339	4.88257
NEGATIVE_REGULATION_OF_DEFENSE_RESPONSE(273)	GO:0031348 negative regulation of defense response, GOslim:biological_process	GO_BP	11	0.000641	0.0351	4.83239
IMMUNE_EFFECTOR_PROCESS(273)	GO:0002252 immune effector process, GOslim:biological_process	GO_BP	11	0.000641	0.0351	4.83239
RESPONSE_TO_LIGHT_STIMULUS(1182)	GO:0009416 response to light stimulus, GOslim:biological_process	GO_BP	28	0.000655	0.0356	4.81198
ORGANIC_CATION_TRANSPORT(30)	GO:0015695 organic cation transport, GOslim:biological_process	GO_BP	4	0.000685	0.0371	4.75244
POST-TRANSLATIONAL_PROTEIN_MODIFICATION(2069)	GO:0043687 post-translational protein modification, GOslim:biological_process	GO_BP	42	0.000734	0.0395	4.662
PROTEIN_TARGETING(906)	GO:0006605 protein targeting, GOslim:biological_process	GO_BP	23	0.000816	0.0436	4.51953
PRIMARY_METABOLIC_PROCESS(11672)	GO:0044238 primary metabolic process, GOslim:biological_process	GO_BP	170	0.000822	0.0437	4.51622
XYLOGLUCAN_METABOLIC_PROCESS(13)	GO:0010411 xyloglucan metabolic process, GOslim:biological_process	GO_BP	3	0.00083	0.0439	4.50964
ALCOHOL_METABOLIC_PROCESS(1142)	GO:0006066 alcohol metabolic process, GOslim:biological_process	GO_BP	27	0.000839	0.0441	4.50308
ANATOMICAL_STRUCTURE_MORPHOGENESIS(1762)	GO:0009653 anatomical structure morphogenesis, GOslim:biological_process	GO_BP	37	0.000852	0.0445	4.49005
PROTEIN_POLYMERIZATION(58)	GO:0051258 protein polymerization, GOslim:biological_process	GO_BP	5	0.00092	0.0478	4.38685
CELLULAR_MACROMOLECULE_LOCALIZATION(1091)	GO:0070727 cellular macromolecule localization, GOslim:biological_process	GO_BP	26	0.000934	0.0482	4.37482

## Sheet: Overlapped_UP
Gene Set Name(NO. Genes)	Description	Category	NO. Genes in Overlap (k)	p value	FDR	-log2(FDR)
RESPONSE_TO_CHEMICAL_STIMULUS(3953)	GO:0042221 response to chemical stimulus, GOslim:biological_process	GO_BP	64	6.19e-13	4e-09	27.8974
RESPONSE_TO_CHITIN(421)	GO:0010200 response to chitin, GOslim:biological_process	GO_BP	20	8.27e-12	1.69e-08	25.8184
IMMUNE_SYSTEM_PROCESS(980)	GO:0002376 immune system process, GOslim:biological_process	GO_BP	29	1.08e-11	1.69e-08	25.8184
NEGATIVE_REGULATION_OF_PROGRAMMED_CELL_DEATH(170)	GO:0043069 negative regulation of programmed cell death, GOslim:biological_process	GO_BP	14	1.46e-11	1.69e-08	25.8184
INNATE_IMMUNE_RESPONSE(926)	GO:0045087 innate immune response, GOslim:biological_process	GO_BP	28	1.57e-11	1.69e-08	25.8184
IMMUNE_RESPONSE(980)	GO:0006955 immune response, GOslim:biological_process	GO_BP	29	1.08e-11	1.69e-08	25.8184
NEGATIVE_REGULATION_OF_CELL_DEATH(174)	GO:0060548 negative regulation of cell death, GOslim:biological_process	GO_BP	14	1.95e-11	1.8e-08	25.7274
DEFENSE_RESPONSE(1644)	GO:0006952 defense response, GOslim:biological_process	GO_BP	37	2.74e-11	2.21e-08	25.4314
REGULATION_OF_DEFENSE_RESPONSE(529)	GO:0031347 regulation of defense response, GOslim:biological_process	GO_BP	21	5.99e-11	4.31e-08	24.4677
REGULATION_OF_RESPONSE_TO_STRESS(544)	GO:0080134 regulation of response to stress, GOslim:biological_process	GO_BP	21	9.82e-11	6.35e-08	23.9087
RESPONSE_TO_STRESS(4037)	GO:0006950 response to stress, GOslim:biological_process	GO_BP	60	1.51e-10	7.53e-08	23.6628
DEATH(498)	GO:0016265 death, GOslim:biological_process	GO_BP	20	1.45e-10	7.53e-08	23.6628
CELL_DEATH(498)	GO:0008219 cell death, GOslim:biological_process	GO_BP	20	1.45e-10	7.53e-08	23.6628
PROGRAMMED_CELL_DEATH(450)	GO:0012501 programmed cell death, GOslim:biological_process	GO_BP	19	1.92e-10	8.55e-08	23.4795
REGULATION_OF_PROGRAMMED_CELL_DEATH(397)	GO:0043067 regulation of programmed cell death, GOslim:biological_process	GO_BP	18	1.98e-10	8.55e-08	23.4795
REGULATION_OF_CELL_DEATH(405)	GO:0010941 regulation of cell death, GOslim:biological_process	GO_BP	18	2.7e-10	1.09e-07	23.1292
REGULATION_OF_IMMUNE_RESPONSE(419)	GO:0050776 regulation of immune response, GOslim:biological_process	GO_BP	18	4.54e-10	1.63e-07	22.5486
REGULATION_OF_IMMUNE_SYSTEM_PROCESS(419)	GO:0002682 regulation of immune system process, GOslim:biological_process	GO_BP	18	4.54e-10	1.63e-07	22.5486
REGULATION_OF_PLANT-TYPE_HYPERSENSITIVE_RESPONSE(371)	GO:0010363 regulation of plant-type hypersensitive response, GOslim:biological_process	GO_BP	17	5.55e-10	1.89e-07	22.3351
REGULATION_OF_CELLULAR_RESPONSE_TO_STRESS(379)	GO:0080135 regulation of cellular response to stress, GOslim:biological_process	GO_BP	17	7.57e-10	2.45e-07	21.9607
RESPONSE_TO_ORGANIC_SUBSTANCE(2739)	GO:0010033 response to organic substance, GOslim:biological_process	GO_BP	46	1.04e-09	3.22e-07	21.5664
PROTEIN_TARGETING_TO_MEMBRANE(392)	GO:0006612 protein targeting to membrane, GOslim:biological_process	GO_BP	17	1.23e-09	3.63e-07	21.3935
PLANT-TYPE_HYPERSENSITIVE_RESPONSE(401)	GO:0009626 plant-type hypersensitive response, GOslim:biological_process	GO_BP	17	1.71e-09	4.59e-07	21.055
HOST_PROGRAMMED_CELL_DEATH_INDUCED_BY_SYMBIONT(402)	GO:0034050 host programmed cell death induced by symbiont, GOslim:biological_process	GO_BP	17	1.78e-09	4.59e-07	21.055
RESPONSE_TO_STIMULUS(6222)	GO:0050896 response to stimulus, GOslim:biological_process	GO_BP	76	1.76e-09	4.59e-07	21.055
REGULATION_OF_INNATE_IMMUNE_RESPONSE(415)	GO:0045088 regulation of innate immune response, GOslim:biological_process	GO_BP	17	2.81e-09	6.98e-07	20.4503
REGULATION_OF_RESPONSE_TO_STIMULUS(662)	GO:0048583 regulation of response to stimulus, GOslim:biological_process	GO_BP	21	2.96e-09	7.08e-07	20.4297
ER-NUCLEUS_SIGNALING_PATHWAY(192)	GO:0006984 ER-nucleus signaling pathway, GOslim:biological_process	GO_BP	12	8.16e-09	1.88e-06	19.0208
CELLULAR_RESPONSE_TO_BIOTIC_STIMULUS(195)	GO:0071216 cellular response to biotic stimulus, GOslim:biological_process	GO_BP	12	9.61e-09	2.06e-06	18.8889
RESPONSE_TO_OTHER_ORGANISM(1411)	GO:0051707 response to other organism, GOslim:biological_process	GO_BP	30	9.74e-09	2.06e-06	18.8889
RESPONSE_TO_BIOTIC_STIMULUS(1675)	GO:0009607 response to biotic stimulus, GOslim:biological_process	GO_BP	33	9.87e-09	2.06e-06	18.8889
RESPONSE_TO_ENDOPLASMIC_RETICULUM_STRESS(351)	GO:0034976 response to endoplasmic reticulum stress, GOslim:biological_process	GO_BP	15	1.46e-08	2.95e-06	18.3709
ENDOPLASMIC_RETICULUM_UNFOLDED_PROTEIN_RESPONSE(184)	GO:0030968 endoplasmic reticulum unfolded protein response, GOslim:biological_process	GO_BP	11	5.34e-08	1.05e-05	16.5393
MULTI-ORGANISM_PROCESS(1804)	GO:0051704 multi-organism process, GOslim:biological_process	GO_BP	33	5.61e-08	1.06e-05	16.5256
RESPONSE_TO_UNFOLDED_PROTEIN(186)	GO:0006986 response to unfolded protein, GOslim:biological_process	GO_BP	11	5.93e-08	1.06e-05	16.5256
CELLULAR_RESPONSE_TO_UNFOLDED_PROTEIN(186)	GO:0034620 cellular response to unfolded protein, GOslim:biological_process	GO_BP	11	5.93e-08	1.06e-05	16.5256
CELLULAR_RESPONSE_TO_PROTEIN_STIMULUS(192)	GO:0071445 cellular response to protein stimulus, GOslim:biological_process	GO_BP	11	8.05e-08	1.41e-05	16.1139
RESPONSE_TO_CARBOHYDRATE_STIMULUS(811)	GO:0009743 response to carbohydrate stimulus, GOslim:biological_process	GO_BP	21	8.73e-08	1.49e-05	16.0343
RESPONSE_TO_SALICYLIC_ACID_STIMULUS(470)	GO:0009751 response to salicylic acid stimulus, GOslim:biological_process	GO_BP	16	9.88e-08	1.62e-05	15.9136
DEFENSE_RESPONSE,_INCOMPATIBLE_INTERACTION(535)	GO:0009814 defense response, incompatible interaction, GOslim:biological_process	GO_BP	17	1e-07	1.62e-05	15.9136
RESPIRATORY_BURST_INVOLVED_IN_DEFENSE_RESPONSE(121)	GO:0002679 respiratory burst involved in defense response, GOslim:biological_process	GO_BP	9	1.58e-07	2.43e-05	15.3287
RESPIRATORY_BURST(121)	GO:0045730 respiratory burst, GOslim:biological_process	GO_BP	9	1.58e-07	2.43e-05	15.3287
SYSTEMIC_ACQUIRED_RESISTANCE(444)	GO:0009627 systemic acquired resistance, GOslim:biological_process	GO_BP	15	2.77e-07	4.16e-05	14.5531
MEMBRANE_FUSION(275)	GO:0061025 membrane fusion, GOslim:biological_process	GO_BP	12	3.43e-07	4.92e-05	14.311
CELLULAR_MEMBRANE_FUSION(275)	GO:0006944 cellular membrane fusion, GOslim:biological_process	GO_BP	12	3.43e-07	4.92e-05	14.311
DEFENSE_RESPONSE_TO_FUNGUS(342)	GO:0050832 defense response to fungus, GOslim:biological_process	GO_BP	13	4.98e-07	7e-05	13.8023
SALICYLIC_ACID_MEDIATED_SIGNALING_PATHWAY(349)	GO:0009863 salicylic acid mediated signaling pathway, GOslim:biological_process	GO_BP	13	6.2e-07	8.53e-05	13.5171
CELLULAR_RESPONSE_TO_SALICYLIC_ACID_STIMULUS(351)	GO:0071446 cellular response to salicylic acid stimulus, GOslim:biological_process	GO_BP	13	6.6e-07	8.89e-05	13.4575
RESPONSE_TO_FUNGUS(497)	GO:0009620 response to fungus, GOslim:biological_process	GO_BP	15	1.09e-06	0.000144	12.7616
RESPONSE_TO_TEMPERATURE_STIMULUS(955)	GO:0009266 response to temperature stimulus, GOslim:biological_process	GO_BP	21	1.18e-06	0.000152	12.6836
SIGNALING(2317)	GO:0023052 signaling, GOslim:biological_process	GO_BP	35	1.83e-06	0.000232	12.0736
CELLULAR_RESPONSE_TO_STRESS(1431)	GO:0033554 cellular response to stress, GOslim:biological_process	GO_BP	26	1.95e-06	0.000243	12.0068
TRANSPORT(3558)	GO:0006810 transport, GOslim:biological_process	GO_BP	46	2.31e-06	0.000282	11.792
RESPONSE_TO_LIGHT_INTENSITY(278)	GO:0009642 response to light intensity, GOslim:biological_process	GO_BP	11	2.66e-06	0.000318	11.6187
MEMBRANE_ORGANIZATION(543)	GO:0061024 membrane organization, GOslim:biological_process	GO_BP	15	3.13e-06	0.000349	11.4845
JASMONIC_ACID_MEDIATED_SIGNALING_PATHWAY(282)	GO:0009867 jasmonic acid mediated signaling pathway, GOslim:biological_process	GO_BP	11	3.03e-06	0.000349	11.4845
CELLULAR_MEMBRANE_ORGANIZATION(543)	GO:0016044 cellular membrane organization, GOslim:biological_process	GO_BP	15	3.13e-06	0.000349	11.4845
CELLULAR_RESPONSE_TO_JASMONIC_ACID_STIMULUS(282)	GO:0071395 cellular response to jasmonic acid stimulus, GOslim:biological_process	GO_BP	11	3.03e-06	0.000349	11.4845
ESTABLISHMENT_OF_LOCALIZATION(3633)	GO:0051234 establishment of localization, GOslim:biological_process	GO_BP	46	4.05e-06	0.000444	11.1372
PROTEIN_PHOSPHORYLATION(1135)	GO:0006468 protein phosphorylation, GOslim:biological_process	GO_BP	22	4.78e-06	0.000515	10.9231
RESPONSE_TO_BACTERIUM(572)	GO:0009617 response to bacterium, GOslim:biological_process	GO_BP	15	5.76e-06	0.000601	10.7003
LOCALIZATION(3799)	GO:0051179 localization, GOslim:biological_process	GO_BP	47	5.73e-06	0.000601	10.7003
RESPONSE_TO_MOLECULE_OF_BACTERIAL_ORIGIN(101)	GO:0002237 response to molecule of bacterial origin, GOslim:biological_process	GO_BP	7	6.06e-06	0.000622	10.6508
SYSTEMIC_ACQUIRED_RESISTANCE,_SALICYLIC_ACID_MEDIATED_SIGNALING_PATHWAY(251)	GO:0009862 systemic acquired resistance, salicylic acid mediated signaling pathway, GOslim:biological_process	GO_BP	10	7.21e-06	0.000728	10.4238
PHOSPHORYLATION(1355)	GO:0016310 phosphorylation, GOslim:biological_process	GO_BP	24	7.66e-06	0.000762	10.3579
N-TERMINAL_PROTEIN_MYRISTOYLATION(529)	GO:0006499 N-terminal protein myristoylation, GOslim:biological_process	GO_BP	14	1.08e-05	0.00103	9.92314
PROTEIN_MYRISTOYLATION(529)	GO:0018377 protein myristoylation, GOslim:biological_process	GO_BP	14	1.08e-05	0.00103	9.92314
N-TERMINAL_PROTEIN_LIPIDATION(529)	GO:0006498 N-terminal protein lipidation, GOslim:biological_process	GO_BP	14	1.08e-05	0.00103	9.92314
N-TERMINAL_PROTEIN_AMINO_ACID_MODIFICATION(533)	GO:0031365 N-terminal protein amino acid modification, GOslim:biological_process	GO_BP	14	1.17e-05	0.0011	9.82828
IMMUNE_EFFECTOR_PROCESS(273)	GO:0002252 immune effector process, GOslim:biological_process	GO_BP	10	1.46e-05	0.00131	9.57622
RESPONSE_TO_JASMONIC_ACID_STIMULUS(471)	GO:0009753 response to jasmonic acid stimulus, GOslim:biological_process	GO_BP	13	1.46e-05	0.00131	9.57622
NEGATIVE_REGULATION_OF_DEFENSE_RESPONSE(273)	GO:0031348 negative regulation of defense response, GOslim:biological_process	GO_BP	10	1.46e-05	0.00131	9.57622
PROTEIN_FOLDING(338)	GO:0006457 protein folding, GOslim:biological_process	GO_BP	11	1.58e-05	0.0014	9.48036
LIPOPROTEIN_BIOSYNTHETIC_PROCESS(550)	GO:0042158 lipoprotein biosynthetic process, GOslim:biological_process	GO_BP	14	1.64e-05	0.00142	9.45989
PROTEIN_LIPIDATION(550)	GO:0006497 protein lipidation, GOslim:biological_process	GO_BP	14	1.64e-05	0.00142	9.45989
LIPOPROTEIN_METABOLIC_PROCESS(551)	GO:0042157 lipoprotein metabolic process, GOslim:biological_process	GO_BP	14	1.68e-05	0.00143	9.44977
INTRACELLULAR_SIGNAL_TRANSDUCTION(222)	GO:0035556 intracellular signal transduction, GOslim:biological_process	GO_BP	9	1.83e-05	0.00153	9.35225
RESPONSE_TO_HIGH_LIGHT_INTENSITY(224)	GO:0009644 response to high light intensity, GOslim:biological_process	GO_BP	9	1.95e-05	0.00162	9.26979
PROTEIN_ACYLATION(560)	GO:0043543 protein acylation, GOslim:biological_process	GO_BP	14	2e-05	0.00163	9.26091
PHOSPHORUS_METABOLIC_PROCESS(1574)	GO:0006793 phosphorus metabolic process, GOslim:biological_process	GO_BP	25	2.97e-05	0.00237	8.7209
PHOSPHATE-CONTAINING_COMPOUND_METABOLIC_PROCESS(1573)	GO:0006796 phosphate-containing compound metabolic process, GOslim:biological_process	GO_BP	25	2.94e-05	0.00237	8.7209
CELLULAR_PROTEIN_MODIFICATION_PROCESS(2764)	GO:0006464 cellular protein modification process, GOslim:biological_process	GO_BP	36	3.27e-05	0.00258	8.59841
RESPONSE_TO_HEAT(303)	GO:0009408 response to heat, GOslim:biological_process	GO_BP	10	3.44e-05	0.00268	8.54355
ROOT_HAIR_ELONGATION(187)	GO:0048767 root hair elongation, GOslim:biological_process	GO_BP	8	3.72e-05	0.00287	8.44473
RESPONSE_TO_PROTEIN_STIMULUS(374)	GO:0051789 response to protein stimulus, GOslim:biological_process	GO_BP	11	3.87e-05	0.00294	8.40997
CELLULAR_RESPONSE_TO_ORGANIC_SUBSTANCE(1221)	GO:0071310 cellular response to organic substance, GOslim:biological_process	GO_BP	21	4.51e-05	0.00339	8.2045
PEPTIDYL-AMINO_ACID_MODIFICATION(610)	GO:0018193 peptidyl-amino acid modification, GOslim:biological_process	GO_BP	14	4.94e-05	0.00368	8.08608
NEGATIVE_REGULATION_OF_CELLULAR_PROCESS(779)	GO:0048523 negative regulation of cellular process, GOslim:biological_process	GO_BP	16	5.22e-05	0.00384	8.02468
BASIC_AMINO_ACID_TRANSPORT(29)	GO:0015802 basic amino acid transport, GOslim:biological_process	GO_BP	4	5.59e-05	0.00402	7.95859
AMMONIUM_TRANSPORT(29)	GO:0015696 ammonium transport, GOslim:biological_process	GO_BP	4	5.59e-05	0.00402	7.95859
ORGANIC_CATION_TRANSPORT(30)	GO:0015695 organic cation transport, GOslim:biological_process	GO_BP	4	6.3e-05	0.00448	7.80229
RESPONSE_TO_HYDROGEN_PEROXIDE(263)	GO:0042542 response to hydrogen peroxide, GOslim:biological_process	GO_BP	9	6.52e-05	0.00458	7.77044
SIGNAL_TRANSDUCTION(1659)	GO:0007165 signal transduction, GOslim:biological_process	GO_BP	25	6.88e-05	0.00478	7.70877
CELLULAR_RESPONSE_TO_STIMULUS(2302)	GO:0051716 cellular response to stimulus, GOslim:biological_process	GO_BP	31	6.95e-05	0.00478	7.70877
AMINO_ACID_TRANSPORT(266)	GO:0006865 amino acid transport, GOslim:biological_process	GO_BP	9	7.09e-05	0.00482	7.69675
MAPK_CASCADE(209)	GO:0000165 MAPK cascade, GOslim:biological_process	GO_BP	8	7.9e-05	0.00532	7.55436
AMINE_TRANSPORT(272)	GO:0015837 amine transport, GOslim:biological_process	GO_BP	9	8.36e-05	0.00557	7.48811
RESPONSE_TO_WOUNDING(340)	GO:0009611 response to wounding, GOslim:biological_process	GO_BP	10	8.73e-05	0.00576	7.43972
PROTEIN_TARGETING(906)	GO:0006605 protein targeting, GOslim:biological_process	GO_BP	17	8.99e-05	0.00587	7.41242
NEGATIVE_REGULATION_OF_RESPONSE_TO_STIMULUS(346)	GO:0048585 negative regulation of response to stimulus, GOslim:biological_process	GO_BP	10	0.0001	0.00649	7.26757
NUCLEOTIDE_TRANSPORT(35)	GO:0006862 nucleotide transport, GOslim:biological_process	GO_BP	4	0.000109	0.00698	7.16256
CARBOXYLIC_ACID_TRANSPORT(283)	GO:0046942 carboxylic acid transport, GOslim:biological_process	GO_BP	9	0.000112	0.00702	7.15431
CELLULAR_RESPONSE_TO_CHEMICAL_STIMULUS(1403)	GO:0070887 cellular response to chemical stimulus, GOslim:biological_process	GO_BP	22	0.000111	0.00702	7.15431
INTRACELLULAR_PROTEIN_KINASE_CASCADE(223)	GO:0007243 intracellular protein kinase cascade, GOslim:biological_process	GO_BP	8	0.000122	0.00757	7.04549
ORGANIC_ACID_TRANSPORT(289)	GO:0015849 organic acid transport, GOslim:biological_process	GO_BP	9	0.00013	0.00802	6.96218
GLUCAN_METABOLIC_PROCESS(432)	GO:0044042 glucan metabolic process, GOslim:biological_process	GO_BP	11	0.000135	0.00813	6.94253
RESPONSE_TO_ABIOTIC_STIMULUS(2615)	GO:0009628 response to abiotic stimulus, GOslim:biological_process	GO_BP	33	0.000134	0.00813	6.94253
SIGNAL_TRANSMISSION(1743)	GO:0023060 signal transmission, GOslim:biological_process	GO_BP	25	0.000148	0.00884	6.82174
RESPONSE_TO_EXTERNAL_STIMULUS(1047)	GO:0009605 response to external stimulus, GOslim:biological_process	GO_BP	18	0.000163	0.00965	6.69526
ESTABLISHMENT_OF_PROTEIN_LOCALIZATION(1159)	GO:0045184 establishment of protein localization, GOslim:biological_process	GO_BP	19	0.000194	0.0113	6.46753
PROTEIN_TRANSPORT(1159)	GO:0015031 protein transport, GOslim:biological_process	GO_BP	19	0.000194	0.0113	6.46753
RESPONSE_TO_INORGANIC_SUBSTANCE(1075)	GO:0010035 response to inorganic substance, GOslim:biological_process	GO_BP	18	0.000223	0.0129	6.27649
CELL_GROWTH(710)	GO:0016049 cell growth, GOslim:biological_process	GO_BP	14	0.000233	0.0134	6.22162
DEFENSE_RESPONSE_TO_BACTERIUM(390)	GO:0042742 defense response to bacterium, GOslim:biological_process	GO_BP	10	0.000257	0.0146	6.09789
ABSCISIC_ACID_MEDIATED_SIGNALING_PATHWAY(252)	GO:0009738 abscisic acid mediated signaling pathway, GOslim:biological_process	GO_BP	8	0.000272	0.0153	6.03032
RESPONSE_TO_ENDOGENOUS_STIMULUS(1604)	GO:0009719 response to endogenous stimulus, GOslim:biological_process	GO_BP	23	0.000278	0.0155	6.01159
REGULATION_OF_CELL_SIZE(734)	GO:0008361 regulation of cell size, GOslim:biological_process	GO_BP	14	0.000324	0.0179	5.8039
PROTEIN_LOCALIZATION(1214)	GO:0008104 protein localization, GOslim:biological_process	GO_BP	19	0.000342	0.0188	5.73312
NEGATIVE_REGULATION_OF_BIOLOGICAL_PROCESS(1215)	GO:0048519 negative regulation of biological process, GOslim:biological_process	GO_BP	19	0.000346	0.0188	5.73312
INTRACELLULAR_TRANSPORT(1422)	GO:0046907 intracellular transport, GOslim:biological_process	GO_BP	21	0.000356	0.019	5.71786
POST-TRANSLATIONAL_PROTEIN_MODIFICATION(2069)	GO:0043687 post-translational protein modification, GOslim:biological_process	GO_BP	27	0.000353	0.019	5.71786
PECTIN_METABOLIC_PROCESS(49)	GO:0045488 pectin metabolic process, GOslim:biological_process	GO_BP	4	0.000362	0.0192	5.70275
REGULATION_OF_CELLULAR_COMPONENT_SIZE(746)	GO:0032535 regulation of cellular component size, GOslim:biological_process	GO_BP	14	0.00038	0.0198	5.65836
REGULATION_OF_ANATOMICAL_STRUCTURE_SIZE(746)	GO:0090066 regulation of anatomical structure size, GOslim:biological_process	GO_BP	14	0.00038	0.0198	5.65836
RESPONSE_TO_REACTIVE_OXYGEN_SPECIES(336)	GO:0000302 response to reactive oxygen species, GOslim:biological_process	GO_BP	9	0.000384	0.0199	5.65109
PLASMA_MEMBRANE_ORGANIZATION(3)	GO:0007009 plasma membrane organization, GOslim:biological_process	GO_BP	2	0.000397	0.0202	5.6295
CELLULAR_RESPONSE_TO_ABSCISIC_ACID_STIMULUS(267)	GO:0071215 cellular response to abscisic acid stimulus, GOslim:biological_process	GO_BP	8	0.000396	0.0202	5.6295
ROOT_DEVELOPMENT(581)	GO:0048364 root development, GOslim:biological_process	GO_BP	12	0.000437	0.0221	5.49981
ROOT_SYSTEM_DEVELOPMENT(582)	GO:0022622 root system development, GOslim:biological_process	GO_BP	12	0.000444	0.0223	5.48681
ESTABLISHMENT_OF_LOCALIZATION_IN_CELL(1553)	GO:0051649 establishment of localization in cell, GOslim:biological_process	GO_BP	22	0.000447	0.0223	5.48681
INTRACELLULAR_PROTEIN_TRANSPORT(1043)	GO:0006886 intracellular protein transport, GOslim:biological_process	GO_BP	17	0.000453	0.0223	5.48681
SALICYLIC_ACID_BIOSYNTHETIC_PROCESS(209)	GO:0009697 salicylic acid biosynthetic process, GOslim:biological_process	GO_BP	7	0.000483	0.0237	5.39897
AROMATIC_COMPOUND_BIOSYNTHETIC_PROCESS(679)	GO:0019438 aromatic compound biosynthetic process, GOslim:biological_process	GO_BP	13	0.000512	0.0249	5.32771
CELLULAR_PROTEIN_LOCALIZATION(1057)	GO:0034613 cellular protein localization, GOslim:biological_process	GO_BP	17	0.000525	0.0253	5.30472
MACROMOLECULE_MODIFICATION(3188)	GO:0043412 macromolecule modification, GOslim:biological_process	GO_BP	36	0.000541	0.0259	5.2709
VESICLE-MEDIATED_TRANSPORT(597)	GO:0016192 vesicle-mediated transport, GOslim:biological_process	GO_BP	12	0.000553	0.0263	5.24879
CELLULAR_PROCESS(14300)	GO:0009987 cellular process, GOslim:biological_process	GO_BP	114	0.000568	0.0268	5.22162
DEVELOPMENTAL_GROWTH(781)	GO:0048589 developmental growth, GOslim:biological_process	GO_BP	14	0.000592	0.0277	5.17397
DEVELOPMENTAL_CELL_GROWTH(436)	GO:0048588 developmental cell growth, GOslim:biological_process	GO_BP	10	0.000602	0.028	5.15843
PLANT-TYPE_CELL_WALL_CELLULOSE_METABOLIC_PROCESS(24)	GO:0052541 plant-type cell wall cellulose metabolic process, GOslim:biological_process	GO_BP	3	0.00066	0.0305	5.03505
SALICYLIC_ACID_METABOLIC_PROCESS(222)	GO:0009696 salicylic acid metabolic process, GOslim:biological_process	GO_BP	7	0.000682	0.0313	4.99769
CELL_SURFACE_RECEPTOR_SIGNALING_PATHWAY(161)	GO:0007166 cell surface receptor signaling pathway, GOslim:biological_process	GO_BP	6	0.000717	0.0326	4.93898
CELLULAR_LOCALIZATION(1611)	GO:0051641 cellular localization, GOslim:biological_process	GO_BP	22	0.000724	0.0327	4.93457
CELLULAR_MACROMOLECULE_LOCALIZATION(1091)	GO:0070727 cellular macromolecule localization, GOslim:biological_process	GO_BP	17	0.000742	0.0331	4.91702
POLYSACCHARIDE_METABOLIC_PROCESS(707)	GO:0005976 polysaccharide metabolic process, GOslim:biological_process	GO_BP	13	0.000738	0.0331	4.91702
CELLULAR_RESPONSE_TO_ENDOGENOUS_STIMULUS(804)	GO:0071495 cellular response to endogenous stimulus, GOslim:biological_process	GO_BP	14	0.00078	0.0346	4.85308
FUCOSE_BIOSYNTHETIC_PROCESS(5)	GO:0042353 fucose biosynthetic process, GOslim:biological_process	GO_BP	2	0.000826	0.0361	4.79186
FUCOSE_METABOLIC_PROCESS(5)	GO:0006004 fucose metabolic process, GOslim:biological_process	GO_BP	2	0.000826	0.0361	4.79186
MACROMOLECULE_LOCALIZATION(1528)	GO:0033036 macromolecule localization, GOslim:biological_process	GO_BP	21	0.000887	0.0382	4.71028
RESPONSE_TO_MECHANICAL_STIMULUS(63)	GO:0009612 response to mechanical stimulus, GOslim:biological_process	GO_BP	4	0.000885	0.0382	4.71028
TRICHOBLAST_MATURATION(307)	GO:0048764 trichoblast maturation, GOslim:biological_process	GO_BP	8	0.00096	0.0407	4.61883
ROOT_HAIR_CELL_DIFFERENTIATION(307)	GO:0048765 root hair cell differentiation, GOslim:biological_process	GO_BP	8	0.00096	0.0407	4.61883
CELLULAR_AROMATIC_COMPOUND_METABOLIC_PROCESS(1017)	GO:0006725 cellular aromatic compound metabolic process, GOslim:biological_process	GO_BP	16	0.000962	0.0407	4.61883
BIOLOGICAL_REGULATION(6172)	GO:0065007 biological regulation, GOslim:biological_process	GO_BP	58	0.000982	0.041	4.60823
CELL_MATURATION(308)	GO:0048469 cell maturation, GOslim:biological_process	GO_BP	8	0.00098	0.041	4.60823
XYLOGLUCAN_BIOSYNTHETIC_PROCESS(6)	GO:0009969 xyloglucan biosynthetic process, GOslim:biological_process	GO_BP	2	0.0011	0.0454	4.46116
GROWTH(938)	GO:0040007 growth, GOslim:biological_process	GO_BP	15	0.00118	0.0487	4.35993
DEVELOPMENTAL_MATURATION(319)	GO:0021700 developmental maturation, GOslim:biological_process	GO_BP	8	0.00122	0.0499	4.32482

## Sheet: AA9_COS_DOWN
Gene Set Name(NO. Genes)	Description	Category	NO. Genes in Overlap (k)	p value	FDR	-log2(FDR)
CHLOROPLAST_ORGANIZATION(236)	GO:0009658 chloroplast organization, GOslim:biological_process	GO_BP	15	1.75e-08	0.000142	12.7818
NUCLEOBASE-CONTAINING_COMPOUND_METABOLIC_PROCESS(4783)	GO:0006139 nucleobase-containing compound metabolic process, GOslim:biological_process	GO_BP	79	2.78e-07	0.00113	9.78946
PLASTID_ORGANIZATION(398)	GO:0009657 plastid organization, GOslim:biological_process	GO_BP	17	4.63e-07	0.00126	9.63236
MRNA_MODIFICATION(101)	GO:0016556 mRNA modification, GOslim:biological_process	GO_BP	9	9.87e-07	0.00201	8.95859
RNA_METABOLIC_PROCESS(3725)	GO:0016070 RNA metabolic process, GOslim:biological_process	GO_BP	63	3.22e-06	0.00524	7.57622
VEGETATIVE_PHASE_CHANGE(70)	GO:0010050 vegetative phase change, GOslim:biological_process	GO_BP	7	8.04e-06	0.00936	6.73928
NITROGEN_COMPOUND_METABOLIC_PROCESS(5653)	GO:0006807 nitrogen compound metabolic process, GOslim:biological_process	GO_BP	84	7.8e-06	0.00936	6.73928
REGULATION_OF_GENE_EXPRESSION(2669)	GO:0010468 regulation of gene expression, GOslim:biological_process	GO_BP	47	2.83e-05	0.0288	5.11779
MYO-INOSITOL_HEXAKISPHOSPHATE_BIOSYNTHETIC_PROCESS(65)	GO:0010264 myo-inositol hexakisphosphate biosynthetic process, GOslim:biological_process	GO_BP	6	5.49e-05	0.0312	5.00231
POLYOL_METABOLIC_PROCESS(136)	GO:0019751 polyol metabolic process, GOslim:biological_process	GO_BP	8	6.7e-05	0.0312	5.00231
POST-EMBRYONIC_DEVELOPMENT(2161)	GO:0009791 post-embryonic development, GOslim:biological_process	GO_BP	39	9.02e-05	0.0312	5.00231
REGULATION_OF_MACROMOLECULE_METABOLIC_PROCESS(2803)	GO:0060255 regulation of macromolecule metabolic process, GOslim:biological_process	GO_BP	47	9.19e-05	0.0312	5.00231
PLASTID_LOCALIZATION(104)	GO:0051644 plastid localization, GOslim:biological_process	GO_BP	7	8.66e-05	0.0312	5.00231
INOSITOL_BIOSYNTHETIC_PROCESS(67)	GO:0006021 inositol biosynthetic process, GOslim:biological_process	GO_BP	6	6.42e-05	0.0312	5.00231
VIRUS_INDUCED_GENE_SILENCING(102)	GO:0009616 virus induced gene silencing, GOslim:biological_process	GO_BP	7	7.72e-05	0.0312	5.00231
MYO-INOSITOL_HEXAKISPHOSPHATE_METABOLIC_PROCESS(65)	GO:0033517 myo-inositol hexakisphosphate metabolic process, GOslim:biological_process	GO_BP	6	5.49e-05	0.0312	5.00231
INOSITOL_METABOLIC_PROCESS(98)	GO:0006020 inositol metabolic process, GOslim:biological_process	GO_BP	7	6.09e-05	0.0312	5.00231
INOSITOL_PHOSPHATE_BIOSYNTHETIC_PROCESS(66)	GO:0032958 inositol phosphate biosynthetic process, GOslim:biological_process	GO_BP	6	5.94e-05	0.0312	5.00231
MODULATION_OF_RNA_LEVELS_IN_OTHER_ORGANISM_INVOLVED_IN_SYMBIOTIC_INTERACTION(102)	GO:0052249 modulation of RNA levels in other organism involved in symbiotic interaction, GOslim:biological_process	GO_BP	7	7.72e-05	0.0312	5.00231
MODULATION_BY_SYMBIONT_OF_RNA_LEVELS_IN_HOST(102)	GO:0052018 modulation by symbiont of RNA levels in host, GOslim:biological_process	GO_BP	7	7.72e-05	0.0312	5.00231
CELLULAR_METABOLIC_PROCESS(11467)	GO:0044237 cellular metabolic process, GOslim:biological_process	GO_BP	140	7.45e-05	0.0312	5.00231
CHLOROPLAST_RELOCATION(104)	GO:0009902 chloroplast relocation, GOslim:biological_process	GO_BP	7	8.66e-05	0.0312	5.00231
CARBOHYDRATE_BIOSYNTHETIC_PROCESS(1069)	GO:0016051 carbohydrate biosynthetic process, GOslim:biological_process	GO_BP	25	4.09e-05	0.0312	5.00231
ESTABLISHMENT_OF_PLASTID_LOCALIZATION(104)	GO:0051667 establishment of plastid localization, GOslim:biological_process	GO_BP	7	8.66e-05	0.0312	5.00231
MODIFICATION_BY_SYMBIONT_OF_HOST_MORPHOLOGY_OR_PHYSIOLOGY(110)	GO:0044003 modification by symbiont of host morphology or physiology, GOslim:biological_process	GO_BP	7	0.000121	0.0328	4.93016
CELLULAR_PROCESS(14300)	GO:0009987 cellular process, GOslim:biological_process	GO_BP	166	0.00012	0.0328	4.93016
CELLULAR_CARBOHYDRATE_BIOSYNTHETIC_PROCESS(938)	GO:0034637 cellular carbohydrate biosynthetic process, GOslim:biological_process	GO_BP	22	0.000115	0.0328	4.93016
BIOLOGICAL_REGULATION(6172)	GO:0065007 biological regulation, GOslim:biological_process	GO_BP	85	0.000115	0.0328	4.93016
MODIFICATION_OF_MORPHOLOGY_OR_PHYSIOLOGY_OF_OTHER_ORGANISM_INVOLVED_IN_SYMBIOTIC_INTERACTION(110)	GO:0051817 modification of morphology or physiology of other organism involved in symbiotic interaction, GOslim:biological_process	GO_BP	7	0.000121	0.0328	4.93016
ESTABLISHMENT_OF_ORGANELLE_LOCALIZATION(108)	GO:0051656 establishment of organelle localization, GOslim:biological_process	GO_BP	7	0.000108	0.0328	4.93016
ASYMMETRIC_CELL_DIVISION(24)	GO:0008356 asymmetric cell division, GOslim:biological_process	GO_BP	4	0.000129	0.0329	4.92577
LONG-DAY_PHOTOPERIODISM,_FLOWERING(24)	GO:0048574 long-day photoperiodism, flowering, GOslim:biological_process	GO_BP	4	0.000129	0.0329	4.92577
MALTOSE_METABOLIC_PROCESS(152)	GO:0000023 maltose metabolic process, GOslim:biological_process	GO_BP	8	0.00014	0.0345	4.85726
LONG-DAY_PHOTOPERIODISM(25)	GO:0048571 long-day photoperiodism, GOslim:biological_process	GO_BP	4	0.000149	0.0356	4.81198
POLYOL_BIOSYNTHETIC_PROCESS(81)	GO:0046173 polyol biosynthetic process, GOslim:biological_process	GO_BP	6	0.000171	0.0398	4.65109
SHOOT_MORPHOGENESIS(523)	GO:0010016 shoot morphogenesis, GOslim:biological_process	GO_BP	15	0.000188	0.0425	4.55639
REGULATION_OF_METABOLIC_PROCESS(3154)	GO:0019222 regulation of metabolic process, GOslim:biological_process	GO_BP	50	0.000206	0.0454	4.46116
INTERACTION_WITH_HOST(123)	GO:0051701 interaction with host, GOslim:biological_process	GO_BP	7	0.000232	0.0485	4.36587
INOSITOL_PHOSPHATE_METABOLIC_PROCESS(86)	GO:0043647 inositol phosphate metabolic process, GOslim:biological_process	GO_BP	6	0.000232	0.0485	4.36587
ANATOMICAL_STRUCTURE_DEVELOPMENT(3344)	GO:0048856 anatomical structure development, GOslim:biological_process	GO_BP	52	0.000239	0.0488	4.35698

## Sheet: Cellobiose_DOWN
Gene Set Name(NO. Genes)	Description	Category	NO. Genes in Overlap (k)	p value	FDR	-log2(FDR)
POLYSACCHARIDE_METABOLIC_PROCESS(707)	GO:0005976 polysaccharide metabolic process, GOslim:biological_process	GO_BP	15	1.88e-08	7.6e-05	13.6836
REGULATION_OF_CELLULAR_COMPONENT_SIZE(746)	GO:0032535 regulation of cellular component size, GOslim:biological_process	GO_BP	14	2.53e-07	0.000171	12.5137
REGULATION_OF_ANATOMICAL_STRUCTURE_SIZE(746)	GO:0090066 regulation of anatomical structure size, GOslim:biological_process	GO_BP	14	2.53e-07	0.000171	12.5137
CELL_GROWTH(710)	GO:0016049 cell growth, GOslim:biological_process	GO_BP	14	1.41e-07	0.000171	12.5137
REGULATION_OF_CELL_SIZE(734)	GO:0008361 regulation of cell size, GOslim:biological_process	GO_BP	14	2.09e-07	0.000171	12.5137
GROWTH(938)	GO:0040007 growth, GOslim:biological_process	GO_BP	16	1.15e-07	0.000171	12.5137
ROOT_HAIR_ELONGATION(187)	GO:0048767 root hair elongation, GOslim:biological_process	GO_BP	8	3.24e-07	0.000188	12.377
RESPONSE_TO_CHITIN(421)	GO:0010200 response to chitin, GOslim:biological_process	GO_BP	10	1.96e-06	0.000992	9.97737
GLUCAN_METABOLIC_PROCESS(432)	GO:0044042 glucan metabolic process, GOslim:biological_process	GO_BP	10	2.45e-06	0.00105	9.89539
DEVELOPMENTAL_GROWTH(781)	GO:0048589 developmental growth, GOslim:biological_process	GO_BP	13	2.6e-06	0.00105	9.89539
ROOT_HAIR_CELL_DIFFERENTIATION(307)	GO:0048765 root hair cell differentiation, GOslim:biological_process	GO_BP	8	1.14e-05	0.00339	8.2045
TRICHOBLAST_MATURATION(307)	GO:0048764 trichoblast maturation, GOslim:biological_process	GO_BP	8	1.14e-05	0.00339	8.2045
CELL_MATURATION(308)	GO:0048469 cell maturation, GOslim:biological_process	GO_BP	8	1.17e-05	0.00339	8.2045
RESPONSE_TO_CHEMICAL_STIMULUS(3953)	GO:0042221 response to chemical stimulus, GOslim:biological_process	GO_BP	30	1.08e-05	0.00339	8.2045
DEVELOPMENTAL_MATURATION(319)	GO:0021700 developmental maturation, GOslim:biological_process	GO_BP	8	1.5e-05	0.00404	7.95143
CARBOHYDRATE_METABOLIC_PROCESS(2239)	GO:0005975 carbohydrate metabolic process, GOslim:biological_process	GO_BP	21	1.6e-05	0.00405	7.94786
DEVELOPMENTAL_CELL_GROWTH(436)	GO:0048588 developmental cell growth, GOslim:biological_process	GO_BP	9	1.95e-05	0.00449	7.79907
XYLOGLUCAN_METABOLIC_PROCESS(13)	GO:0010411 xyloglucan metabolic process, GOslim:biological_process	GO_BP	3	1.99e-05	0.00449	7.79907
CELL_WALL_ORGANIZATION_OR_BIOGENESIS(958)	GO:0071554 cell wall organization or biogenesis, GOslim:biological_process	GO_BP	13	2.22e-05	0.00455	7.77992
TRICHOBLAST_DIFFERENTIATION(338)	GO:0010054 trichoblast differentiation, GOslim:biological_process	GO_BP	8	2.25e-05	0.00455	7.77992
RESPONSE_TO_STIMULUS(6222)	GO:0050896 response to stimulus, GOslim:biological_process	GO_BP	39	2.87e-05	0.00528	7.56525
ROOT_EPIDERMAL_CELL_DIFFERENTIATION(349)	GO:0010053 root epidermal cell differentiation, GOslim:biological_process	GO_BP	8	2.81e-05	0.00528	7.56525
PECTIN_METABOLIC_PROCESS(49)	GO:0045488 pectin metabolic process, GOslim:biological_process	GO_BP	4	3.09e-05	0.00544	7.52218
CELLULAR_POLYSACCHARIDE_METABOLIC_PROCESS(596)	GO:0044264 cellular polysaccharide metabolic process, GOslim:biological_process	GO_BP	10	3.77e-05	0.00636	7.29676
UNIDIMENSIONAL_CELL_GROWTH(499)	GO:0009826 unidimensional cell growth, GOslim:biological_process	GO_BP	9	5.46e-05	0.00851	6.87663
DEVELOPMENTAL_GROWTH_INVOLVED_IN_MORPHOGENESIS(499)	GO:0060560 developmental growth involved in morphogenesis, GOslim:biological_process	GO_BP	9	5.46e-05	0.00851	6.87663
CELLULAR_GLUCAN_METABOLIC_PROCESS(388)	GO:0006073 cellular glucan metabolic process, GOslim:biological_process	GO_BP	8	5.82e-05	0.00874	6.83815
CARBOHYDRATE_BIOSYNTHETIC_PROCESS(1069)	GO:0016051 carbohydrate biosynthetic process, GOslim:biological_process	GO_BP	13	6.75e-05	0.00977	6.67743
CELLULAR_DEVELOPMENTAL_PROCESS(1439)	GO:0048869 cellular developmental process, GOslim:biological_process	GO_BP	15	9.99e-05	0.0135	6.2109
RESPONSE_TO_ORGANIC_SUBSTANCE(2739)	GO:0010033 response to organic substance, GOslim:biological_process	GO_BP	22	0.0001	0.0135	6.2109
ROOT_MORPHOGENESIS(429)	GO:0010015 root morphogenesis, GOslim:biological_process	GO_BP	8	0.000115	0.0151	6.04931
EPIDERMIS_DEVELOPMENT(465)	GO:0008544 epidermis development, GOslim:biological_process	GO_BP	8	0.000198	0.0236	5.40507
ECTODERM_DEVELOPMENT(465)	GO:0007398 ectoderm development, GOslim:biological_process	GO_BP	8	0.000198	0.0236	5.40507
EPIDERMAL_CELL_DIFFERENTIATION(463)	GO:0009913 epidermal cell differentiation, GOslim:biological_process	GO_BP	8	0.000192	0.0236	5.40507
FUCOSE_METABOLIC_PROCESS(5)	GO:0006004 fucose metabolic process, GOslim:biological_process	GO_BP	2	0.000232	0.0261	5.25981
FUCOSE_BIOSYNTHETIC_PROCESS(5)	GO:0042353 fucose biosynthetic process, GOslim:biological_process	GO_BP	2	0.000232	0.0261	5.25981
XYLOGLUCAN_BIOSYNTHETIC_PROCESS(6)	GO:0009969 xyloglucan biosynthetic process, GOslim:biological_process	GO_BP	2	0.000309	0.0338	4.88683
REGULATION_OF_BIOLOGICAL_QUALITY(1637)	GO:0065008 regulation of biological quality, GOslim:biological_process	GO_BP	15	0.000397	0.0423	4.5632
RESPONSE_TO_CARBOHYDRATE_STIMULUS(811)	GO:0009743 response to carbohydrate stimulus, GOslim:biological_process	GO_BP	10	0.000443	0.046	4.44222

## Sheet: Overlapped_DOWN
Gene Set Name(NO. Genes)	Description	Category	NO. Genes in Overlap (k)	p value	FDR	-log2(FDR)
ASYMMETRIC_CELL_DIVISION(24)	GO:0008356 asymmetric cell division, GOslim:biological_process	GO_BP	3	1.23e-05	0.0458	4.44851

## Sheet: Summary
	Cellodextrins_UP	Cellobiose_UP	Overlapped_UP	Cellodextrins_DOWN	Cellobiose_DOW	Overlapped_DOWN
Defense response	86.9914	15.661	25.4314	0	0	0			GO:0006952 defense response, GOslim:biological_process
SA response	36.9431	7.35698	15.9136	0	0	0			GO:0009751 response to salicylic acid stimulus, GOslim:biological_process
JA response	21.2757	6.15843	11.4845	0	0	0			GO:0009753 response to jasmonic acid stimulus, GOslim:biological_process
ET response	12.7055	0	0	0	0	0			GO:0009723 response to ethylene stimulus, GOslim:biological_process
		0	20	40	80
