# Supplementary material for: LPMO-oxidized cellulose oligosaccharides evoke immunity in Arabidopsis conferring resistance towards necrotrophic fungus B. cinerea
Source: Commun Biol. 2021 Jun 11;4:727. doi: 10.1038/s42003-021-02226-7 (PMC8196058; doi:10.1038/s42003-021-02226-7)
Supplement: Supplementary file 7 — Supplementary Data 5 [file 42003_2021_2226_MOESM7_ESM.xlsx]

## Sheet: Fig 2b
Fig. 2a: B. cinerea necrotic area measurement. Five-week-old Arabidopsis plants were treated with 100 µM cellobiose, 100 µM AA9_COS or mock and 24 h later, detached leaves were spotted with 10 µL spore suspension (5 105 spores mL-1). Images were taken three days after infection and analyzed by ImageJ.
Treatment	Lesion area (cm2)
mock	0.306
mock	0.368
mock	0.545
mock	0.391
mock	0.406
mock	0.649
mock	0.325
mock	0.581
mock	0.489
mock	0.483
mock	0.456
mock	0.446
mock	0.344
mock	0.43
mock	0.41
cellobiose	0.436
cellobiose	0.565
cellobiose	0.392
cellobiose	0.332
cellobiose	0.474
cellobiose	0.319
cellobiose	0.305
cellobiose	0.361
cellobiose	0.332
cellobiose	0.344
cellobiose	0.397
cellobiose	0.464
cellobiose	0.493
cellobiose	0.509
cellobiose	0.351
AA9_COS	0.334
AA9_COS	0.291
AA9_COS	0.267
AA9_COS	0.462
AA9_COS	0.324
AA9_COS	0.351
AA9_COS	0.219
AA9_COS	0.266
AA9_COS	0.335
AA9_COS	0.293
AA9_COS	0.142
AA9_COS	0.401
AA9_COS	0.392
AA9_COS	0.349
AA9_COS	0.316

## Sheet: Fig 2c
Fig. 2c: B. cinerea in planta growth. Five-week-old Arabidopsis plants were treated with 100 µM cellobiose, 100 µM AA9_COS or mock and 24 h later, leaves were spotted with 10 µL spore suspension (5 105 spores mL-1). The in-planta growth of B. cinerea was determined three days after infection by qRT-PCR.
Treatment	Bc growth
Mock	1.26601
Mock	1.45342
Mock	0.629691
Mock	1.55824
Mock	1.35455
Mock	1.67129
Mock	1.17605
Mock	1.26292
Mock	2.06462
Cellobiose	1.36452
Cellobiose	1.03235
Cellobiose	1.35368
Cellobiose	1.17893
Cellobiose	0.897408
Cellobiose	0.671543
Cellobiose	1.27117
Cellobiose	1.03235
Cellobiose	0.777252
AA9_COS	0.584237
AA9_COS	0.74913
AA9_COS	0.361321
AA9_COS	0.893038
AA9_COS	0.386749
AA9_COS	0.205733
AA9_COS	0.626116
AA9_COS	0.473512
AA9_COS	1.09037

## Sheet: Fig. 2d
Fig. 2d: callose staining. Five-week-old Arabidopsis plant leaves were treated with 100 µM cellobiose, 100 µM AA9_COS or mock and callose was determined by aniline-blue staining 24 h after. Callose spots were determined by ImageJ.
Treatments	Callose deposits (mm-2)	Timepoint
AA9_COS	84.0744	6 h
AA9_COS	111.132	6 h
AA9_COS	85.0416	6 h
AA9_COS	72.6144	6 h
AA9_COS	106.073	6 h
AA9_COS	55.0408	6 h
AA9_COS	92.0742	6 h
AA9_COS	94.1817	6 h
AA9_COS	101.132	6 h
AA9_COS	105.046	6 h
AA9_COS	69.1434	6 h
AA9_COS	54.1966	6 h
AA9_COS	24.7634	6 h
AA9_COS	97.1542	6 h
AA9_COS	68.0427	6 h
AA9_COS	157.016	24 h
AA9_COS	291.381	24 h
AA9_COS	152.686	24 h
AA9_COS	210.669	24 h
AA9_COS	269.618	24 h
AA9_COS	265.753	24 h
AA9_COS	177.255	24 h
AA9_COS	202.313	24 h
AA9_COS	268.898	24 h
AA9_COS	216.736	24 h
AA9_COS	238.143	24 h
AA9_COS	273.164	24 h
AA9_COS	179.648	24 h
AA9_COS	277.155	24 h
AA9_COS	201.155	24 h
Cellobiose	5.7982	6 h
Cellobiose	18.3611	6 h
Cellobiose	1.9327	6 h
Cellobiose	27.0246	6 h
Cellobiose	3.8657	6 h
Cellobiose	5.7987	6 h
Cellobiose	1.9326	6 h
Cellobiose	6.13481	6 h
Cellobiose	2.1478	6 h
Cellobiose	1.9416	6 h
Cellobiose	1.247	6 h
Cellobiose	1.8114	6 h
Cellobiose	3.4127	6 h
Cellobiose	3.1478	6 h
Cellobiose	1.2166	6 h
Cellobiose	7.7987	24 h
Cellobiose	6.7441	24 h
Cellobiose	5.8655	24 h
Cellobiose	7.6882	24 h
Cellobiose	1.9322	24 h
Cellobiose	4.8653	24 h
Cellobiose	1.8657	24 h
Cellobiose	1.1271	24 h
Cellobiose	4.2714	24 h
Cellobiose	1.8137	24 h
Cellobiose	2.6774	24 h
Cellobiose	5.1425	24 h
Cellobiose	1.3755	24 h
Cellobiose	2.0307	24 h
Cellobiose	1.1827	24 h
Mock	0.1157	24 h
Mock	2.8656	24 h
Mock	0.9668	24 h
Mock	2.0218	24 h
Mock	1.9713	24 h
Mock	0.4961	24 h
Mock	2.1355	24 h
Mock	0.9764	24 h
Mock	1.1293	24 h
Mock	2.8994	24 h
Mock	3.4725	24 h
Mock	2.4471	24 h
Mock	1.7614	24 h
Mock	1.3249	24 h
Mock	0.9198	24 h
Mock	0.0777	6 h
Mock	0.1761	6 h
Mock	3.865	6 h
Mock	0.589	6 h
Mock	2.1351	6 h
Mock	0.4363	6 h
Mock	3.2454	6 h
Mock	1.2311	6 h
Mock	0.0131	6 h
Mock	0.4543	6 h
Mock	0.9071	6 h
Mock	2.2169	6 h
Mock	1.1857	6 h
Mock	3.1541	6 h
Mock	0.1733	6 h

## Sheet: Fig. 2f
Fig. 2f. Luminol-based H2O2 detection was performed in fourteen-day-old Arabidopsis seedlings (n = 10) from 0 to 40 min after AA9_COS and cellobiose treatments.
Time (min)	mock	AA9_COS 100µM	Cellobiose 100µM	FLG22 1 µM
0	0	0	0	0
1	4	6	0	12
2	8	10	10	14
3	3	11	9	25
4	3	6	4	40
5	2	2	6	45
6	1	3	6	60
7	3	2	2	85
8	3	2	1	160
9	1	1	2	260
10	1	2	2	270
11	2	2	5	280
12	0	1	6	260
13	0	1	1	250
14	1	2	1	220
15	0	1	1	180
16	1	0	0	150
17	2	2	2	120
18	0	1	1	110
19	1	4	3	105
20	2	0	1	95
21	1	3	1	87
22	1	1	1	70
23	1	7	2	50
24	6	0	1	40
25	1	2	2	30
26	1	1	3	27
27	2	1	2	29
28	3	5	1	27
29	1	2	2	25
30	2	2	1	24
31	3	1	3	22
32	1	1	1	18
33	0	1	2	16
34	3	4	2	11
35	1	1	1	10
36	2	2	2	9
37	2	1	3	9
38	2	1	3	6
39	2	3	2	5
40	3	1	0	6

## Sheet: Fig. 6
Fig. 6: gene expresion analysis in selected LRR-RLKs loss-of-function Arabidopsis lines. The expression of defense marker genes was evaluated in sif2, sif4, bak1.3 and the1.1 KO mutants. Fourteen-day-old seedlings were treated with or without 100 µM AA9_COS and gene expression was evaluated 1h after treatment.
Treatment	Expression	Genotype	Gene
mock	0.0022	bak1,3	FRK1
mock	0.0021	bak1,3	FRK1
mock	0.0214	bak1,3	FRK1
mock	0.0154	bak1,3	FRK1
mock	0.0145	bak1,3	FRK1
mock	0.0347	bak1,3	FRK1
AA9_COS	0.0427	bak1,3	FRK1
AA9_COS	0.0085	bak1,3	FRK1
AA9_COS	0.016	bak1,3	FRK1
AA9_COS	0.0565	bak1,3	FRK1
AA9_COS	0.4618	bak1,3	FRK1
AA9_COS	0.3743	bak1,3	FRK1
AA9_COS	0.0458	bak1,3	SIF2
AA9_COS	0.0074	bak1,3	SIF2
AA9_COS	0.0427	bak1,3	SIF2
AA9_COS	0.0697	bak1,3	SIF2
AA9_COS	0.2137	bak1,3	SIF2
AA9_COS	0.1138	bak1,3	SIF2
mock	0.0459	bak1,3	SIF2
mock	0.0428	bak1,3	SIF2
mock	0.0271	bak1,3	SIF2
mock	0.0354	bak1,3	SIF2
mock	0.0712	bak1,3	SIF2
mock	0.0124	bak1,3	SIF2
AA9_COS	0.2638	bak1,3	SIF4
AA9_COS	0.4026	bak1,3	SIF4
AA9_COS	0.3498	bak1,3	SIF4
AA9_COS	0.30377	bak1,3	SIF4
AA9_COS	1.0704	bak1,3	SIF4
AA9_COS	0.2637	bak1,3	SIF4
mock	0.0184	bak1,3	SIF4
mock	0.0105	bak1,3	SIF4
mock	0.022	bak1,3	SIF4
mock	0.0184	bak1,3	SIF4
mock	0.0105	bak1,3	SIF4
mock	0.022	bak1,3	SIF4
mock	0.0102484	bak1,3	WRKY22
mock	0.0135678	bak1,3	WRKY22
mock	0.0150678	bak1,3	WRKY22
mock	0.0245731	bak1,3	WRKY22
mock	0.0345772	bak1,3	WRKY22
mock	0.048417	bak1,3	WRKY22
AA9_COS	0.08966	bak1,3	WRKY22
AA9_COS	0.22341	bak1,3	WRKY22
AA9_COS	0.0387654	bak1,3	WRKY22
AA9_COS	0.118747	bak1,3	WRKY22
AA9_COS	0.16834	bak1,3	WRKY22
AA9_COS	0.180554	bak1,3	WRKY22
mock	0.086239	bak1,3	WRKY33
mock	0.13134	bak1,3	WRKY33
mock	0.0776539	bak1,3	WRKY33
mock	0.197852	bak1,3	WRKY33
mock	0.28796	bak1,3	WRKY33
mock	0.219712	bak1,3	WRKY33
AA9_COS	0.531548	bak1,3	WRKY33
AA9_COS	0.657446	bak1,3	WRKY33
AA9_COS	0.431686	bak1,3	WRKY33
AA9_COS	0.462442	bak1,3	WRKY33
AA9_COS	1.21656	bak1,3	WRKY33
AA9_COS	1.32073	bak1,3	WRKY33
mock	0.0261	Col-0	FRK1
mock	0.0242	Col-0	FRK1
mock	0.0344	Col-0	FRK1
mock	0.0159	Col-0	FRK1
mock	0.0226	Col-0	FRK1
mock	0.0211	Col-0	FRK1
AA9_COS	23.6478	Col-0	FRK1
AA9_COS	19.3625	Col-0	FRK1
AA9_COS	17.1484	Col-0	FRK1
AA9_COS	19.9166	Col-0	FRK1
AA9_COS	17.3272	Col-0	FRK1
AA9_COS	26.3674	Col-0	FRK1
AA9_COS	12.1235	Col-0	SIF2
AA9_COS	24.4442	Col-0	SIF2
AA9_COS	13.0243	Col-0	SIF2
AA9_COS	17.3131	Col-0	SIF2
AA9_COS	10.6076	Col-0	SIF2
AA9_COS	11.3633	Col-0	SIF2
mock	0.32948	Col-0	SIF2
mock	0.1693	Col-0	SIF2
mock	0.1286	Col-0	SIF2
mock	0.0847	Col-0	SIF2
mock	0.03653	Col-0	SIF2
mock	0.0240097	Col-0	SIF2
AA9_COS	14.3498	Col-0	SIF4
AA9_COS	16.188	Col-0	SIF4
AA9_COS	11.1343	Col-0	SIF4
AA9_COS	12.2225	Col-0	SIF4
AA9_COS	14.0491	Col-0	SIF4
AA9_COS	16.1485	Col-0	SIF4
mock	0.1635	Col-0	SIF4
mock	0.084	Col-0	SIF4
mock	0.0638	Col-0	SIF4
mock	0.042	Col-0	SIF4
mock	0.0181	Col-0	SIF4
mock	0.0119	Col-0	SIF4
mock	0.8874	Col-0	WRKY22
mock	0.7192	Col-0	WRKY22
mock	0.5444	Col-0	WRKY22
mock	0.4124	Col-0	WRKY22
mock	0.412	Col-0	WRKY22
mock	0.3843	Col-0	WRKY22
AA9_COS	3.6134	Col-0	WRKY22
AA9_COS	3.6134	Col-0	WRKY22
AA9_COS	6.007	Col-0	WRKY22
AA9_COS	9.3032	Col-0	WRKY22
AA9_COS	8.9637	Col-0	WRKY22
AA9_COS	10.0552	Col-0	WRKY22
mock	0.55932	Col-0	WRKY33
mock	0.55932	Col-0	WRKY33
mock	0.3199	Col-0	WRKY33
mock	0.5236	Col-0	WRKY33
mock	0.8686	Col-0	WRKY33
mock	0.6954	Col-0	WRKY33
AA9_COS	4.6612	Col-0	WRKY33
AA9_COS	4.4671	Col-0	WRKY33
AA9_COS	6.5578	Col-0	WRKY33
AA9_COS	7.5938	Col-0	WRKY33
AA9_COS	5.9497	Col-0	WRKY33
AA9_COS	6.1966	Col-0	WRKY33
mock	1.0187	sif2	FRK1
mock	1.2471	sif2	FRK1
mock	0.0758	sif2	FRK1
mock	0.0396	sif2	FRK1
mock	0.0488	sif2	FRK1
mock	0.0488	sif2	FRK1
AA9_COS	1.0912	sif2	FRK1
AA9_COS	1.2204	sif2	FRK1
AA9_COS	0.8046	sif2	FRK1
AA9_COS	0.0455	sif2	FRK1
AA9_COS	0.0226	sif2	FRK1
AA9_COS	0.0112	sif2	FRK1
AA9_COS	0.0153	sif2	SIF2
AA9_COS	0.0245	sif2	SIF2
AA9_COS	0.0155	sif2	SIF2
AA9_COS	0.0244	sif2	SIF2
AA9_COS	0.004	sif2	SIF2
AA9_COS	0.004	sif2	SIF2
mock	0.0164	sif2	SIF2
mock	0.0115	sif2	SIF2
mock	0.01	sif2	SIF2
mock	0.0442	sif2	SIF2
mock	0.038	sif2	SIF2
mock	0.0358	sif2	SIF2
AA9_COS	0.00111673	sif2	SIF4
AA9_COS	0.00119727	sif2	SIF4
AA9_COS	0.0011563	sif2	SIF4
AA9_COS	0.0155785	sif2	SIF4
AA9_COS	0.0412267	sif2	SIF4
AA9_COS	0.0874413	sif2	SIF4
mock	0.000906193	sif2	SIF4
mock	0.00078838	sif2	SIF4
mock	0.00078838	sif2	SIF4
mock	0.0124479	sif2	SIF4
mock	0.0888413	sif2	SIF4
mock	0.0314218	sif2	SIF4
mock	0.848	sif2	WRKY22
mock	0.2321	sif2	WRKY22
mock	0.4675	sif2	WRKY22
mock	0.2303	sif2	WRKY22
mock	0.1744	sif2	WRKY22
mock	0.0997	sif2	WRKY22
AA9_COS	0.2541	sif2	WRKY22
AA9_COS	0.254	sif2	WRKY22
AA9_COS	0.0775	sif2	WRKY22
AA9_COS	0.6589	sif2	WRKY22
AA9_COS	1.2589	sif2	WRKY22
AA9_COS	1.0766	sif2	WRKY22
mock	0.40203	sif2	WRKY33
mock	0.337161	sif2	WRKY33
mock	0.633816	sif2	WRKY33
mock	0.106735	sif2	WRKY33
mock	0.238899	sif2	WRKY33
mock	0.0631064	sif2	WRKY33
AA9_COS	0.697161	sif2	WRKY33
AA9_COS	0.696878	sif2	WRKY33
AA9_COS	0.372369	sif2	WRKY33
AA9_COS	1.06532	sif2	WRKY33
AA9_COS	1.14151	sif2	WRKY33
AA9_COS	0.979375	sif2	WRKY33
mock	0.0316	sif4	FRK1
mock	0.0239	sif4	FRK1
mock	0.0295	sif4	FRK1
mock	0.3187	sif4	FRK1
mock	0.112	sif4	FRK1
mock	0.1006	sif4	FRK1
AA9_COS	0.0239	sif4	FRK1
AA9_COS	0.0968	sif4	FRK1
AA9_COS	0.0481	sif4	FRK1
AA9_COS	0.1481	sif4	FRK1
AA9_COS	0.0735	sif4	FRK1
AA9_COS	0.0393	sif4	FRK1
AA9_COS	0.0369	sif4	SIF2
AA9_COS	0.0596	sif4	SIF2
AA9_COS	0.0897	sif4	SIF2
AA9_COS	0.0039	sif4	SIF2
AA9_COS	0.092	sif4	SIF2
AA9_COS	0.004	sif4	SIF2
mock	0.0098	sif4	SIF2
mock	0.0027	sif4	SIF2
mock	0.0085	sif4	SIF2
mock	0.0789	sif4	SIF2
mock	0.0115	sif4	SIF2
mock	0.0317	sif4	SIF2
AA9_COS	0.00125479	sif4	SIF4
AA9_COS	0.00244567	sif4	SIF4
AA9_COS	0.00145845	sif4	SIF4
AA9_COS	0.00111673	sif4	SIF4
AA9_COS	0.00119727	sif4	SIF4
AA9_COS	0.0011563	sif4	SIF4
mock	0.000906193	sif4	SIF4
mock	0.00078838	sif4	SIF4
mock	0.00078838	sif4	SIF4
mock	0.000847416	sif4	SIF4
mock	0.000647489	sif4	SIF4
mock	0.000671125	sif4	SIF4
mock	0.886	sif4	WRKY22
mock	0.8966	sif4	WRKY22
mock	1.2655	sif4	WRKY22
mock	0.3562	sif4	WRKY22
mock	0.25234	sif4	WRKY22
mock	0.45646	sif4	WRKY22
AA9_COS	2.05	sif4	WRKY22
AA9_COS	1.7128	sif4	WRKY22
AA9_COS	1.0671	sif4	WRKY22
AA9_COS	0.473598	sif4	WRKY22
AA9_COS	0.383998	sif4	WRKY22
AA9_COS	0.0233965	sif4	WRKY22
mock	1.1125	sif4	WRKY33
mock	0.7396	sif4	WRKY33
mock	0.7932	sif4	WRKY33
mock	0.511223	sif4	WRKY33
mock	0.494259	sif4	WRKY33
mock	1.01245	sif4	WRKY33
AA9_COS	1.5476	sif4	WRKY33
AA9_COS	1.092	sif4	WRKY33
AA9_COS	1.2355	sif4	WRKY33
AA9_COS	1.16432	sif4	WRKY33
AA9_COS	0.831289	sif4	WRKY33
AA9_COS	0.726605	sif4	WRKY33
mock	0.1063	the1,1	FRK1
mock	0.0055	the1,1	FRK1
mock	0.0042	the1,1	FRK1
mock	0.2787	the1,1	FRK1
mock	0.1424	the1,1	FRK1
AA9_COS	0.4308	the1,1	FRK1
AA9_COS	0.4013	the1,1	FRK1
AA9_COS	0.5698	the1,1	FRK1
AA9_COS	1.6564	the1,1	FRK1
AA9_COS	1.1746	the1,1	FRK1
AA9_COS	0.8566	the1,1	FRK1
AA9_COS	0.1849	the1,1	SIF2
AA9_COS	0.0792	the1,1	SIF2
AA9_COS	0.0685	the1,1	SIF2
AA9_COS	0.0848	the1,1	SIF2
mock	0.0492	the1,1	SIF2
mock	0.0149	the1,1	SIF2
mock	0.0172	the1,1	SIF2
mock	0.0568	the1,1	SIF2
mock	0.0345	the1,1	SIF2
mock	0.0185	the1,1	SIF2
AA9_COS	0.565036	the1,1	SIF4
AA9_COS	0.399711	the1,1	SIF4
AA9_COS	2.00083	the1,1	SIF4
AA9_COS	0.260646	the1,1	SIF4
AA9_COS	0.600877	the1,1	SIF4
AA9_COS	0.424893	the1,1	SIF4
mock	0.149165	the1,1	SIF4
mock	0.181996	the1,1	SIF4
mock	0.206892	the1,1	SIF4
mock	0.0398931	the1,1	SIF4
mock	0.220563	the1,1	SIF4
mock	0.370226	the1,1	SIF4
mock	0.0206382	the1,1	WRKY22
mock	0.0587751	the1,1	WRKY22
mock	0.257555	the1,1	WRKY22
mock	0.329165	the1,1	WRKY22
mock	0.45471	the1,1	WRKY22
mock	0.0675582	the1,1	WRKY22
AA9_COS	0.418613	the1,1	WRKY22
AA9_COS	0.274755	the1,1	WRKY22
AA9_COS	0.448803	the1,1	WRKY22
AA9_COS	0.444443	the1,1	WRKY22
AA9_COS	0.236616	the1,1	WRKY22
AA9_COS	0.385249	the1,1	WRKY22
mock	0.19881	the1,1	WRKY33
mock	0.421547	the1,1	WRKY33
mock	0.314752	the1,1	WRKY33
mock	0.324771	the1,1	WRKY33
AA9_COS	0.374496	the1,1	WRKY33
AA9_COS	0.75385	the1,1	WRKY33
AA9_COS	0.531332	the1,1	WRKY33
AA9_COS	0.62905	the1,1	WRKY33
AA9_COS	1.73082	the1,1	WRKY33
AA9_COS	1.62743	the1,1	WRKY33
mock	0.0055	the1,1	FRK1
AA9_COS	0.0423	the1,1	SIF2
AA9_COS	0.0874	the1,1	SIF2
mock	0.474936	the1,1	WRKY33
mock	0.161262	the1,1	WRKY33

## Sheet: Fig. 7a
Fig. 7a: camalexin quantification. Camalexin was quantified in fourteen-day old Col-0, sif2 and sif4 Arabidopsis seedlings by LC-MS 24 h after 100 µM AA9_COS and 100 µM cellobiose treatments.
Genotype	Treatment	Camalexin
Col-0	AA9_COS	39.7912
Col-0	AA9_COS	41.9756
Col-0	AA9_COS	44.611
Col-0	AA9_COS	27.7249
Col-0	AA9_COS	29.7544
Col-0	AA9_COS	31.7196
Col-0	AA9_COS	31.3255
Col-0	AA9_COS	33.821
Col-0	AA9_COS	34.39
Col-0	Mock	0.792079
Col-0	Mock	1.85129
Col-0	Mock	1.83546
Col-0	Mock	3.6599
Col-0	Mock	4.08914
Col-0	Mock	4.23157
Col-0	Mock	2.74324
Col-0	Mock	1.36219
Col-0	Mock	0.678521
Col-0	Cellobiose	2.69628
Col-0	Cellobiose	2.9341
Col-0	Cellobiose	3.3129
Col-0	Cellobiose	4.67789
Col-0	Cellobiose	5.19412
Col-0	Cellobiose	5.65345
Col-0	Cellobiose	4.07812
Col-0	Cellobiose	2.15267
Col-0	Cellobiose	2.35298
sif2	AA9_COS	1.35369
sif2	AA9_COS	0.504167
sif2	AA9_COS	0.564277
sif2	AA9_COS	0.594242
sif2	AA9_COS	0.578182
sif2	AA9_COS	0.643417
sif2	AA9_COS	0.789367
sif2	AA9_COS	0.615375
sif2	AA9_COS	1.10238
sif2	Mock	0.784113
sif2	Mock	0.243417
sif2	Mock	0.585416
sif2	Mock	0.643412
sif2	Mock	0.247434
sif2	Mock	0.134173
sif2	Mock	0.674858
sif2	Mock	0.763215
sif2	Mock	0.684125
sif2	Cellobiose	0.745124
sif2	Cellobiose	0.452632
sif2	Cellobiose	0.614524
sif2	Cellobiose	0.912457
sif2	Cellobiose	1.05437
sif2	Cellobiose	0.782643
sif2	Cellobiose	0.982166
sif2	Cellobiose	1.69476
sif2	Cellobiose	0.791367
sif4	AA9_COS	0.601485
sif4	AA9_COS	0.761264
sif4	AA9_COS	0.761146
sif4	AA9_COS	0.779348
sif4	AA9_COS	0.76356
sif4	AA9_COS	0.968825
sif4	AA9_COS	0.871944
sif4	AA9_COS	0.794236
sif4	AA9_COS	1.09785
sif4	Mock	0.457484
sif4	Mock	0.783825
sif4	Mock	0.747864
sif4	Mock	0.693837
sif4	Mock	0.735474
sif4	Mock	0.778564
sif4	Mock	0.689255
sif4	Mock	0.763345
sif4	Mock	0.953796
sif4	Cellobiose	0.996724
sif4	Cellobiose	0.896248
sif4	Cellobiose	0.964178
sif4	Cellobiose	0.764521
sif4	Cellobiose	0.984579
sif4	Cellobiose	1.10222
sif4	Cellobiose	0.559248
sif4	Cellobiose	0.796781
sif4	Cellobiose	0.903692

## Sheet: Fig. 7b
Fig. 7b: gene expression analysis of camalexin signaling and synthesis. The expression of genes involved in camalexin signaling and biosynthesis was evaluated in fourteen-day old Col-0 Arabidopsis seedlings 1 h and 24 h after 100 µM AA9_COS, 100 µM cellobiose and mock.
Treatments	Expression	time	gene
Mock	0.392542	1 h	mpk3
Mock	0.975545	1 h	mpk3
Mock	0.259272	1 h	mpk3
Mock	0.983512	1 h	mpk3
Mock	1.09202	1 h	mpk3
Mock	0.241046	1 h	mpk3
AA9_COS	6.51245	1 h	mpk3
AA9_COS	5.52678	1 h	mpk3
AA9_COS	7.425	1 h	mpk3
AA9_COS	3.95941	1 h	mpk3
AA9_COS	4.57522	1 h	mpk3
AA9_COS	5.64048	1 h	mpk3
Cellobiose	2.62743	1 h	mpk3
Cellobiose	1.9297	1 h	mpk3
Cellobiose	1.88248	1 h	mpk3
Cellobiose	1.21745	1 h	mpk3
Cellobiose	1.30631	1 h	mpk3
Cellobiose	1.18951	1 h	mpk3
Mock	3.60462	24 h	mpk3
Mock	2.13208	24 h	mpk3
Mock	2.82036	24 h	mpk3
Mock	2.46068	24 h	mpk3
Mock	0.227499	24 h	mpk3
Mock	0.650795	24 h	mpk3
AA9_COS	3.47703	24 h	mpk3
AA9_COS	6.09417	24 h	mpk3
AA9_COS	4.93318	24 h	mpk3
AA9_COS	3.23787	24 h	mpk3
AA9_COS	4.60322	24 h	mpk3
AA9_COS	5.29111	24 h	mpk3
Cellobiose	2.29422	24 h	mpk3
Cellobiose	4.95329	24 h	mpk3
Cellobiose	3.04102	24 h	mpk3
Cellobiose	5.28036	24 h	mpk3
Cellobiose	3.12771	24 h	mpk3
Cellobiose	3.71719	24 h	mpk3
Mock	3.72172	1 h	mpk6
Mock	4.27789	1 h	mpk6
Mock	3.99013	1 h	mpk6
Mock	4.89919	1 h	mpk6
Mock	4.89919	1 h	mpk6
Mock	4.56778	1 h	mpk6
AA9_COS	8.32169	1 h	mpk6
AA9_COS	8.61829	1 h	mpk6
AA9_COS	9.02414	1 h	mpk6
AA9_COS	11.3219	1 h	mpk6
AA9_COS	12.1978	1 h	mpk6
AA9_COS	9.87801	1 h	mpk6
Cellobiose	5.87966	1 h	mpk6
Cellobiose	5.20508	1 h	mpk6
Cellobiose	5.0188	1 h	mpk6
Cellobiose	4.53816	1 h	mpk6
Cellobiose	2.2572	1 h	mpk6
Cellobiose	1.59028	1 h	mpk6
Mock	0.695038	24 h	mpk6
Mock	0.525316	24 h	mpk6
Mock	0.919596	24 h	mpk6
Mock	1.06176	24 h	mpk6
Mock	1.72871	24 h	mpk6
Mock	1.0196	24 h	mpk6
AA9_COS	3.02252	24 h	mpk6
AA9_COS	1.98705	24 h	mpk6
AA9_COS	2.81692	24 h	mpk6
AA9_COS	0.42472	24 h	mpk6
AA9_COS	0.425412	24 h	mpk6
AA9_COS	1.49847	24 h	mpk6
Cellobiose	2.13903	24 h	mpk6
Cellobiose	2.45868	24 h	mpk6
Cellobiose	1.619	24 h	mpk6
Cellobiose	1.40565	24 h	mpk6
Cellobiose	1.55947	24 h	mpk6
Cellobiose	1.519	24 h	mpk6
Mock	0.521484	1 h	pad3
Mock	1.05059	1 h	pad3
Mock	0.343109	1 h	pad3
Mock	0.210648	1 h	pad3
Mock	0.523183	1 h	pad3
Mock	0.331975	1 h	pad3
AA9_COS	5.96166	1 h	pad3
AA9_COS	6.9736	1 h	pad3
AA9_COS	7.73985	1 h	pad3
AA9_COS	4.26746	1 h	pad3
AA9_COS	13.0138	1 h	pad3
AA9_COS	11.3219	1 h	pad3
Cellobiose	1.05702	1 h	pad3
Cellobiose	0.903541	1 h	pad3
Cellobiose	1.15291	1 h	pad3
Cellobiose	1.61112	1 h	pad3
Cellobiose	1.50274	1 h	pad3
Cellobiose	1.57415	1 h	pad3
Mock	0.269991	24 h	pad3
Mock	0.695179	24 h	pad3
Mock	0.919596	24 h	pad3
Mock	0.197681	24 h	pad3
Mock	0.745921	24 h	pad3
Mock	0.748656	24 h	pad3
AA9_COS	0.344227	24 h	pad3
AA9_COS	1.21646	24 h	pad3
AA9_COS	1.98462	24 h	pad3
AA9_COS	1.05573	24 h	pad3
AA9_COS	4.87534	24 h	pad3
AA9_COS	0.458137	24 h	pad3
Cellobiose	0.527027	24 h	pad3
Cellobiose	0.649737	24 h	pad3
Cellobiose	0.1395	24 h	pad3
Cellobiose	0.280697	24 h	pad3
Cellobiose	2.43579	24 h	pad3
Cellobiose	0.564806	24 h	pad3
Mock	1.83987	1 h	pen3
Mock	1.83987	1 h	pen3
Mock	0.644473	1 h	pen3
Mock	1.39597	1 h	pen3
Mock	1.60458	1 h	pen3
Mock	1.49664	1 h	pen3
AA9_COS	7.48565	1 h	pen3
AA9_COS	10.6163	1 h	pen3
AA9_COS	9.89007	1 h	pen3
AA9_COS	14.032	1 h	pen3
AA9_COS	12.2077	1 h	pen3
AA9_COS	13.0881	1 h	pen3
Cellobiose	2.67575	1 h	pen3
Cellobiose	1.94958	1 h	pen3
Cellobiose	1.40052	1 h	pen3
Cellobiose	1.85414	1 h	pen3
Cellobiose	3.95298	1 h	pen3
Cellobiose	3.43626	1 h	pen3
Mock	1.17531	24 h	pen3
Mock	1.98785	24 h	pen3
Mock	2.45169	24 h	pen3
Mock	0.00157413	24 h	pen3
Mock	0.00256295	24 h	pen3
Mock	0.000781994	24 h	pen3
AA9_COS	1.5003	24 h	pen3
AA9_COS	3.24446	24 h	pen3
AA9_COS	3.47561	24 h	pen3
AA9_COS	1.13233	24 h	pen3
AA9_COS	0.30094	24 h	pen3
AA9_COS	1.49003	24 h	pen3
Cellobiose	0.859833	24 h	pen3
Cellobiose	0.803628	24 h	pen3
Cellobiose	0.65053	24 h	pen3
Cellobiose	1.54495	24 h	pen3
Cellobiose	0.12097	24 h	pen3
Cellobiose	0.793628	24 h	pen3
Mock	0.55932	1 h	WRKY33
Mock	0.55932	1 h	WRKY33
Mock	0.523609	1 h	WRKY33
Mock	1.3954	1 h	WRKY33
Mock	2.43183	1 h	WRKY33
Mock	1.97095	1 h	WRKY33
AA9_COS	7.48565	1 h	WRKY33
AA9_COS	8.59728	1 h	WRKY33
AA9_COS	8.59379	1 h	WRKY33
AA9_COS	5.64967	1 h	WRKY33
AA9_COS	6.05464	1 h	WRKY33
AA9_COS	9.20981	1 h	WRKY33
Cellobiose	1.7259	1 h	WRKY33
Cellobiose	4.07343	1 h	WRKY33
Cellobiose	1.11324	1 h	WRKY33
Cellobiose	3.1973	1 h	WRKY33
Cellobiose	2.78502	1 h	WRKY33
Cellobiose	4.23978	1 h	WRKY33
Mock	0.31059	24 h	WRKY33
Mock	3.73385	24 h	WRKY33
Mock	3.47986	24 h	WRKY33
Mock	3.49262	24 h	WRKY33
Mock	1.50274	24 h	WRKY33
Mock	3.07986	24 h	WRKY33
AA9_COS	2.81806	24 h	WRKY33
AA9_COS	2.62957	24 h	WRKY33
AA9_COS	1.60719	24 h	WRKY33
AA9_COS	4.0015	24 h	WRKY33
AA9_COS	5.675	24 h	WRKY33
AA9_COS	2.71806	24 h	WRKY33
Cellobiose	4.62198	24 h	WRKY33
Cellobiose	3.48978	24 h	WRKY33
Cellobiose	1.619	24 h	WRKY33
Cellobiose	1.31057	24 h	WRKY33
Cellobiose	1.85791	24 h	WRKY33
Cellobiose	2.55499	24 h	WRKY33

## Sheet: Supp. Fig. 1
Supp. Fig. 1: gene expression analysis for AA9 gene family in B. cinerea during infection on Arabidopsis.
LPMO	Expression
BCIN_15g03140	0.816168
BCIN_15g03140	0.938897
BCIN_15g03140	0.738897
BCIN_15g03140	0.796145
BCIN_15g03140	0.853909
BCIN_15g03140	0.842548
BCIN_05g08230	1.64426
BCIN_05g08230	2.59236
BCIN_05g08230	4.08715
BCIN_05g08230	0.982313
BCIN_05g08230	1.60393
BCIN_05g08230	1.61285
BCIN_06g00480	6.22208
BCIN_06g00480	4.38369
BCIN_06g00480	5.22261
BCIN_06g00480	6.82191
BCIN_06g00480	7.84773
BCIN_06g00480	5.10125
BCIN_12g03920	19.763
BCIN_12g03920	13.7919
BCIN_12g03920	15.4663
BCIN_12g03920	14.4318
BCIN_12g03920	11.6967
BCIN_12g03920	12.5453
BCIN_11g05360	0
BCIN_11g05360	0
BCIN_11g05360	0
BCIN_11g05360	0
BCIN_11g05360	0
BCIN_11g05360	0
BCIN_09g06750	0.405454
BCIN_09g06750	2.35245
BCIN_09g06750	2.40545
BCIN_09g06750	0.604587
BCIN_09g06750	0.352454
BCIN_09g06750	0.405454
BCIN_09g06730	4.58847
BCIN_09g06730	3.31256
BCIN_09g06730	2.5529
BCIN_09g06730	1.24351
BCIN_09g06730	1.53428
BCIN_09g06730	1.24351
BCIN_02g02040	0
BCIN_02g02040	0
BCIN_02g02040	0
BCIN_02g02040	0
BCIN_02g02040	0
BCIN_02g02040	0
BCIN_06g07050	1.50315
BCIN_06g07050	2.33382
BCIN_06g07050	2.98476
BCIN_06g07050	2.22433
BCIN_06g07050	2.55881
BCIN_06g07050	1.64587
BCIN_03g05890	0
BCIN_03g05890	0
BCIN_03g05890	0
BCIN_03g05890	0
BCIN_03g05890	0
BCIN_03g05890	0

## Sheet: Supp. Fig. 3
Supplementary Fig. 3: AA9_COS gradient-based FRK1 and WRKY18 gene expression in Arabidopsis.
Treatment	Expression	gene
mock	2.83992	FRK1
mock	3.26697	FRK1
mock	4.30932	FRK1
mock	0.24134	FRK1
mock	0.259272	FRK1
mock	0.279714	FRK1
AA9_COS 1000 µM	43.546	FRK1
AA9_COS 1000 µM	23.2022	FRK1
AA9_COS 1000 µM	37.8538	FRK1
AA9_COS 1000 µM	35.1928	FRK1
AA9_COS 1000 µM	57.2298	FRK1
AA9_COS 1000 µM	20.1447	FRK1
AA9_COS 100 µM	14.0949	FRK1
AA9_COS 100 µM	20.0711	FRK1
AA9_COS 100 µM	21.4574	FRK1
AA9_COS 100 µM	17.2065	FRK1
AA9_COS 100 µM	14.4907	FRK1
AA9_COS 100 µM	15.2802	FRK1
AA9_COS 10 µM	13.2272	FRK1
AA9_COS 10 µM	8.10092	FRK1
AA9_COS 10 µM	14.1523	FRK1
AA9_COS 10 µM	6.14713	FRK1
AA9_COS 10 µM	8.16391	FRK1
AA9_COS 10 µM	7.27961	FRK1
mock	0.269809	WRKY18
mock	0.228148	WRKY18
mock	0.245272	WRKY18
mock	0.235441	WRKY18
mock	0.2581	WRKY18
mock	0.28675	WRKY18
AA9_COS 1000 µM	5.32565	WRKY18
AA9_COS 1000 µM	6.57633	WRKY18
AA9_COS 1000 µM	9.32666	WRKY18
AA9_COS 1000 µM	4.30406	WRKY18
AA9_COS 1000 µM	9.2624	WRKY18
AA9_COS 1000 µM	2.83415	WRKY18
AA9_COS 100 µM	2.14035	WRKY18
AA9_COS 100 µM	1.71033	WRKY18
AA9_COS 100 µM	1.91634	WRKY18
AA9_COS 100 µM	2.2812	WRKY18
AA9_COS 100 µM	3.73689	WRKY18
AA9_COS 100 µM	2.99746	WRKY18
AA9_COS 10 µM	0.956642	WRKY18
AA9_COS 10 µM	1.13972	WRKY18
AA9_COS 10 µM	1.21943	WRKY18
AA9_COS 10 µM	1.242	WRKY18
AA9_COS 10 µM	0.878235	WRKY18
AA9_COS 10 µM	0.693296	WRKY18

## Sheet: Supp. Fig. 4
Supplementary Fig. 4: assessment of B. cinerea symptoms in tomato plants.
Treatment	Lesion area (cm2)
Bc	0.171
Bc	0.251
Bc	0.229
Bc	0.192
Bc	0.14
Bc	0.191
Bc	0.205
Bc	0.165
Bc	0.22
Bc	0.306
Bc	0.197
Bc	0.209
Bc	0.217
Bc	0.186
Bc	0.212
Cellobiose	0.178
Cellobiose	0.197
Cellobiose	0.132
Cellobiose	0.143
Cellobiose	0.178
Cellobiose	0.197
Cellobiose	0.132
Cellobiose	0.103
Cellobiose	0.16
Cellobiose	0.148
Cellobiose	0.099
Cellobiose	0.101
Cellobiose	0.154
Cellobiose	0.121
Cellobiose	0.149
AA9_COS	0.053
AA9_COS	0.038
AA9_COS	0.065
AA9_COS	0.042
AA9_COS	0.011
AA9_COS	0.022
AA9_COS	0.045
AA9_COS	0.042
AA9_COS	0.049
AA9_COS	0.038
AA9_COS	0.029
AA9_COS	0.031
AA9_COS	0.049
AA9_COS	0.054
AA9_COS	0.029

[truncated: 4 more sheets: Supp. Fig. 7, Supp. Fig. 9, Supp. Fig. 10, Supp. Fig 11]
